# Supplementary material for: Violence against physicians in Jordan: An analytical cross-sectional study
Source: PLoS One. 2021 Jan 25;16(1):e0245192. doi: 10.1371/journal.pone.0245192 (PMC7833172; doi:10.1371/journal.pone.0245192)
Supplement: S2 File — (XLSX) [file pone.0245192.s002.xlsx]

## Sheet: Form Responses 1
Number	Age	gender	work assignment	work place	nationality	specialty	do you work shifts	The patients you most frequently work with are	Have you been abused before in the last 12 months? ( if NO go to next section)	if yes how many times did you experience violence during that period?	If yes What was the abuse type?	If the abuse was physical, was it with using a weapon?	if it was sexual abuse , was this reported?	Who was the abuser?	where was the place of the assault	was the abuse reported?	How did you respond to the incident?	at what period of the day was the abuse?	Which day of the week did it happen?	Were you injured as a result of the violent incident?	what emotions did you experience as a consequence of violence ?	did you require formal treatment for the injuries?	Did your family or friends have been threatened because of violence?	Does abuse affect your job performance?	Did you feel unsafe in workplace because of abuse ?	How worried are you about violence in your current workplace? (Please rate: 1 = not worried at all; 5 = very worried)	what work changes did occur as a result of violence?	Whom do you think is more abused?	Are there procedures for the reporting of violence in your workplace?	do you have a local policy against workplace violence in your workplace?	are you satisfied with the way the administrators deals with the violence incidents at your workplace ?	Was any action taken to investigate the causes of the incident?	as a health care worker, do you think you are protected by law ?	in your opinion, what is the cause of violence against doctors?
1	29	female	resident	university hospital	jordanian	emergency	Yes	" Adults " Elderly	Yes	more than 3	verbal			relatives of patient	Emergency department	Yes	took no action	night shift	week end	No	anger / frustration	no treatment	No	No	Yes	4	nothing	Female	Yes	Yes	No	Yes	No	the internet use for the cause of patinet's illness
2	28	male	resident	university hospital	jordanian	emergency	Yes	Children, Adolescents (10-18 years of age), " Adults " Elderly	Yes	once	verbal			relatives of patient	Emergency department	No	took no action	night shift	week days	No	depression	i treated myself	No	Yes	Yes	5	nothing	Female	Yes	No	No	No	No	socioeconomic causes (poverty for example)
3	28	female	intern	private	jordanian	dentist	No	Children	Yes	once	verbal			relatives of patient	Outpatient clinic	No	took no action	day shift	week days	No	anger / frustration	no treatment	No	No	No	1	nothing	Female	No	No	No	No	No	jealousy
4	31	male	resident	military	jordanian	orthopedics	No	Children, Adolescents (10-18 years of age), " Adults " Elderly	Yes	2-3	verbal	No		relatives of patient	Outpatient clinic	No	took no action	day shift	week days	No	anger / frustration	no treatment	No	No	Yes	3	nothing	No difference	No	Yes	No	don't know	Yes	decreased awareness of medical problems
5	26	female	resident	university hospital	jordanian	emergency	Yes	" Adults " Elderly	Yes	once	verbal			The patient	Inpatient department - floor	No	took no action	day shift	week end	No	irritability	no treatment	No	Yes	Yes	3	nothing	Female	Yes	Yes	No	No	No	decreased awareness of medical problems
6	37	male	specialist	university hospital	jordanian	internal medicine	Yes	" Adults " Elderly	No		verbal			relatives of patient	Outpatient clinic	No	took no action	night shift	week end	Yes	hedache /fatigue	physician (treated for an injury)	Yes	Yes	Yes	5	nothing	male	Yes	Yes	Yes	Yes	Yes	decreased awareness of medical problems
7	32	male	specialist	military	jordanian	orthopedics	No	Children, Adolescents (10-18 years of age), " Adults " Elderly	No	2-3	verbal			relatives of patient	Outpatient clinic	No	took no action	day shift	week days	No	anger / frustration, depression, irritability	no treatment	No	Yes	Yes	3	nothing	male	Yes	No	No	No	No	decreased awareness of medical problems
8	27	male	resident	military	jordanian	orthopedics	Yes	Children, Adolescents (10-18 years of age), " Adults " Elderly	No	once	verbal	No	No	relatives of patient	Emergency department	No	tried to defend myself physically	night shift	week days	No	hedache /fatigue	no treatment	No	No	No	4	nothing	No difference	No	Yes	No	don't know	No	decreased awareness of medical problems
9	30	male	resident	military	jordanian	orthopedics	Yes	Children, Adolescents (10-18 years of age), " Adults " Elderly	Yes	2-3	verbal			relatives of patient	Emergency department	No	took no action	day shift	week days, week end	No	hedache /fatigue, anger / frustration, irritability	no treatment	No	Yes	No	3	nothing	male	No	Yes	No	No	No	decreased awareness of medical problems
10	25	female	resident	military	jordanian	Anesthesia and icu	Yes	Adolescents (10-18 years of age), " Adults " Elderly	Yes	2-3	verbal			The patient	Outpatient clinic	Yes	took no action	day shift	week days	No	fear /stress, anger / frustration, depression, irritability	no treatment	No	No	Yes	4	nothing	Female	Yes	Yes	Yes	Yes	No	socioeconomic causes (poverty for example)
11	31	male	resident	military	jordanian	orthopedics	Yes	Adolescents (10-18 years of age)	Yes	2-3	verbal	No		relatives of patient	Emergency department	No	tried to defend myself physically	night shift	week end	No	anger / frustration	no treatment	No	Yes	Yes	3	nothing	No difference	Yes	Yes	No	No	No	decreased awareness of medical problems
12	26	female	resident	military	jordanian	internal medicine	No	" Adults " Elderly	Yes	once	verbal	No		The patient	Emergency department	Yes	took no action	day shift	week days	No	fear /stress	no treatment	Yes	No	Yes	2	nothing	No difference	Yes	Yes	No	don't know	No	decreased awareness of medical problems
13	31	male	resident	military	jordanian	obstetrics and gynecology	Yes	Adolescents (10-18 years of age), " Adults " Elderly	Yes	more than 3	verbal	No	No	relatives of patient	Emergency department	No	tried to defend myself physically	night shift	week days	No	fear /stress, anger / frustration	no treatment	No	Yes	No	3	nothing	No difference	Yes	No	No	No	Yes	decreased awareness of medical problems
14	31	male	consultant	university hospital	jordanian	general surgery	Yes	Adolescents (10-18 years of age)	Yes	once	verbal			relatives of patient	Emergency department	No	took no action	day shift	week days	No	hedache /fatigue	no treatment	No	No	No	2	nothing	No difference	Yes	Yes	No	No	Yes	decreased awareness of medical problems
15	29	female	resident	university hospital	jordanian	general surgery	Yes	" Adults " Elderly	Yes	once	verbal	No		The patient	Inpatient department - floor	No	tried to defend myself physically	day shift	week days	No	anger / frustration	no treatment	Yes	Yes	Yes	4	nothing	No difference	Yes	No	No	don't know	No	social media
16	33	male	resident	military	non jordanian	orthopedics	No	Children, Adolescents (10-18 years of age), " Adults " Elderly	Yes	more than 3	verbal	No		relatives of patient	Emergency department	No	took no action	day shift	week days	No	fear /stress	no treatment	No	Yes	Yes	3	nothing	male	No	No	No	No	No	socioeconomic causes (poverty for example)
17	27	female	intern	private	jordanian	General physician	No	Children, " Adults " Elderly	Yes	2-3	verbal			relatives of patient	Outpatient clinic	No	took no action	day shift	week days	No	anger / frustration, depression, irritability	i treated myself	No	Yes	Yes	5	lost my job	No difference	No	No	No	No	No	decreased awareness of medical problems
18	32	male	resident	military	jordanian	general surgery	Yes	Adolescents and adults, Elderly	Yes	once	verbal			relatives of patient	Emergency department	No	took no action	night shift	week end	No	hedache /fatigue, fear /stress, anger / frustration	no treatment	No	Yes	Yes	5	nothing	No difference	No	No	No	No	No	decreased awareness of medical problems
19	32	male	resident	military	jordanian	general surgery	Yes	Adolescents and adults, Elderly	Yes	once	verbal			relatives of patient	Emergency department	No	took no action	night shift	week end	No	hedache /fatigue, fear /stress, anger / frustration	no treatment	No	Yes	Yes	5	nothing	No difference	No	No	No	No	No	decreased awareness of medical problems
20	32	male	resident	military	jordanian	general surgery	Yes	Adolescents and adults, Elderly	Yes	once	verbal			relatives of patient	Emergency department	No	took no action	night shift	week end	No	hedache /fatigue, fear /stress, anger / frustration	no treatment	No	Yes	Yes	5	nothing	No difference	No	No	No	No	No	decreased awareness of medical problems
21	30	female	specialist	private	jordanian	obstetrics and gynecology	Yes	Adolescents and adults	Yes	more than 3	verbal			relatives of patient	Inpatient department - floor	No	took no action	day shift	week end	No	anger / frustration	no treatment	No	Yes	Yes	4	nothing	No difference	No	Yes	No	No	No	decreased awareness of medical problems
22	30	male	resident	military	jordanian	general surgery	No	Adolescents and adults, Elderly	Yes	once	verbal	No		relatives of patient	Emergency department	No	tried to defend myself physically	day shift	week days	No	anger / frustration, depression, irritability	no treatment	No	Yes	Yes	4	nothing	male	Yes	No	No	No	No	decreased awareness of medical problems
23	27	male	resident	university hospital	jordanian	emergency	Yes	Adolescents and adults, Elderly	No	more than 3	verbal	No		relatives of patient	Emergency department	Yes	took no action	night shift	week days, week end	No	irritability	no treatment	No	No	No	2	nothing	No difference	Yes	No	No	No	Yes	socioeconomic causes (poverty for example)
24	25	female	resident	private	jordanian	internal medicine	No	Elderly	Yes	once	emotional			relatives of patient	Intensive care units (icu/ccu/nicu/picu)	No	took no action	day shift	week days	Yes	fear /stress	no treatment	No	Yes	Yes	3	leave or abcence	No difference	No	No	No	No	No	decreased awareness of medical problems
25	25	female	intern	goverment	jordanian	General physician	Yes	Children, Adolescents and adults, Elderly	Yes	2-3	verbal			The patient	Emergency department	No	took no action	day shift	week days	No	anger / frustration, irritability	no treatment	No	Yes	Yes	4	nothing	No difference	Yes	Yes	No	No	No	socioeconomic causes (poverty for example)
26	26	female	General physician	goverment	jordanian	General physician	No	Children, Adolescents and adults, Elderly	Yes	2-3	verbal			relatives of patient	Outpatient clinic	Yes	inform a legal party about the insult	day shift	week days	No	hedache /fatigue, fear /stress, anger / frustration	no treatment	No	Yes	Yes	3	nothing	Female	No	No	No	No	No	socioeconomic causes (poverty for example)
27	26	male	resident	military	jordanian	pediatrics	No	Children	Yes	once	verbal	No	No	relatives of patient	Inpatient department - floor	No	took no action	night shift	week days	No	anger / frustration	no treatment	No	No	No	3	nothing	Female	Yes	Yes	No	don't know	No	socioeconomic causes (poverty for example)
28	25	female	resident	military	jordanian	ENT	No	Adolescents and adults	No							No	tried to defend myself verbally	day shift	week days	No	Nothing	no treatment	No	No	No	3	leave or abcence	No difference	No	No	Yes	don't know	No	decreased awareness of medical problems
29	27	male	resident	university hospital	jordanian	emergency	Yes	Adolescents and adults, Elderly	Yes	once	verbal			relatives of patient	Emergency department	No	tried to defend myself verbally	night shift	week days	No	hedache /fatigue, fear /stress, depression, difficulty sleeping	no treatment	No	Yes	No	2	nothing	No difference	Yes	Yes	No	No	No	social media
30	30	male	resident	military	jordanian	orthopedics	Yes	Adolescents and adults	Yes	once	verbal			The patient	Outpatient clinic	No	took no action	day shift	week days	No	anger / frustration	no treatment	No	No	No	2	nothing	No difference	Yes	No	No	No	No	socioeconomic causes (poverty for example)
31	26	female	resident	university hospital	jordanian	pediatrics	Yes	Children	Yes	once	physical	No	No	relatives of patient	Inpatient department - floor	Yes	inform a legal party about the insult	night shift	week end	No	anger / frustration	no treatment	No	Yes	Yes	5	nothing	No difference	Yes	Yes	No	No	No	socioeconomic causes (poverty for example)
32	29	male	resident	military	jordanian	obstetrics and gynecology	Yes	Adolescents and adults	Yes	once	verbal			relatives of patient	Inpatient department - floor	No	took no action	night shift	week days	No	hedache /fatigue, fear /stress, irritability	no treatment	Yes	No	No	3	nothing	No difference	No	No	No	No	No	socioeconomic causes (poverty for example)
33	33	female	specialist	goverment	jordanian	Ophthalmology	No	Elderly	Yes	2-3	verbal			The patient	Outpatient clinic	No	took no action	day shift	week days	No	anger / frustration	no treatment	No	Yes	Yes	3	nothing	No difference	No	No	No	No	No	socioeconomic causes (poverty for example)
34	29	female	General physician	goverment	jordanian	emergency	Yes	Adolescents and adults	Yes	once	verbal	No	Yes	relatives of patient	Emergency department	No	tried to defend myself verbally	day shift	week days	No	fear /stress, depression, irritability	no treatment	No	Yes	Yes	3	nothing	Female	Yes	Yes	No	No	No	decreased awareness of medical problems
35	24	female	intern	university hospital	jordanian	General physician	Yes	Adolescents and adults	Yes	once	verbal			The patient	Inpatient department - floor	No	took no action	night shift	week days	No	fear /stress, anger / frustration	no treatment	No	Yes	Yes	4	nothing	male	Yes	No	No	don't know	No	decreased awareness of medical problems
36	28	male	resident	university hospital	jordanian	orthopedics	Yes	Children, Adolescents and adults, Elderly	Yes	2-3	verbal	No	No	relatives of patient	+ ER	No	Tried to defend myself verbally, as it was verbal abuse	day shift	week days	No	anger / frustration, depression	no treatment	No	Yes	No	2	nothing	Female	Yes	Yes	No	don't know	No	socioeconomic causes (poverty for example)
37	26	female	resident	university hospital	jordanian	internal medicine	Yes	Adolescents and adults, Elderly	Yes		verbal				Emergency department	Yes	took no action	night shift	week days	No	Nothing	no treatment	No	Yes	Yes	4	nothing	Female	No	No	No	No	No	socioeconomic causes (poverty for example)
38	32	male	General physician	goverment	jordanian	internal medicine	Yes	Children, Adolescents and adults, Elderly	Yes	more than 3	verbal			relatives of patient	Emergency department	Yes	took no action	night shift	week days, week end	Yes	fear /stress	i treated myself	No	Yes	Yes	4	transfer to another location	male	Yes	No	No	No	No	decreased awareness of medical problems
39	29	male	resident	university hospital	jordanian	Anesthesia and icu	Yes	Children, Adolescents and adults, Elderly	Yes	once	verbal	No		relatives of patient	Intensive care units (icu/ccu/nicu/picu)	No	took no action	night shift	week days	No	hedache /fatigue	no treatment	No	Yes	No	3	nothing	No difference	Yes	Yes	No	No	No	decreased awareness of medical problems
40	30	female	resident	goverment	jordanian	General physician	No	Children, Adolescents and adults, Elderly	Yes	more than 3	verbal			relatives of patient	Outpatient clinic	No	took no action	day shift	week days	No	hedache /fatigue, fear /stress, anger / frustration, depression, irritability	no treatment	No	Yes	Yes	5	nothing	No difference	No	No	No	No	No	decreased awareness of medical problems
41	31	male	resident	university hospital	jordanian	emergency	Yes	Adolescents and adults	Yes	more than 3	verbal			relatives of patient	Emergency department	No	took no action	night shift	week days	No	fear /stress	no treatment	No	Yes	Yes	3	nothing	No difference	No	No	No	No	No	socioeconomic causes (poverty for example)
42	30	male	resident	military	jordanian	internal medicine	Yes	Elderly	No	2-3	emotional	No	No	relatives of patient	Emergency department	Yes	took no action	night shift	week end	No	fear /stress, depression, irritability	no treatment	No	Yes	Yes	4	nothing	No difference	No	No	No	Yes	No	decreased awareness of medical problems
43	27	male	resident	university hospital	jordanian	Anesthesia and icu	No	Adolescents and adults	No								tried to defend myself verbally			No			No	No	No	3	nothing	male	No	No	No	don't know	No	decreased awareness of medical problems
44	29	female	General physician	private	jordanian	dentist	Yes	Adolescents and adults	No											No			No	No	No	1	nothing	Female	No	No	No	don't know	No	socioeconomic causes (poverty for example)
45	25	female	intern	university hospital	jordanian	Intern	Yes	Children, Adolescents and adults, Elderly	Yes	2-3	verbal			relatives of patient	Emergency department	No	took no action	night shift	week days	No	fear /stress, depression	no treatment	No	Yes	Yes	3	nothing	male	No	No	No	No	Yes	decreased awareness of medical problems
46	32	male	resident	military	jordanian	orthopedics	Yes	Adolescents and adults	Yes	once	verbal	No		relatives of patient	Emergency department	No	tried to defend myself verbally	night shift	week end	No	anger / frustration	no treatment	No	Yes	Yes	1	nothing	male	Yes	No	No	No	No	social media
47	24	female	intern	military	jordanian	General physician	No	Adolescents and adults	No											No			No	No	Yes	3	nothing	male	Yes	No	No	don't know	No	decreased awareness of medical problems
48	38	female	consultant	university hospital	jordanian	internal medicine	No	Adolescents and adults, Elderly	No											No			No	Yes	No	2	leave or abcence	No difference	No	No	No	don't know	No	jealousy
49	27	female	resident	goverment	jordanian	Anesthesia and icu	Yes	Children, Adolescents and adults, Elderly	No			No	No							No			No	No	Yes	3	nothing	male	No	No	No	No	Yes	decreased awareness of medical problems
50	29	male	resident	military	jordanian	Radiology	Yes	Adolescents and adults, Elderly	No											No			No	Yes	No	2	transfer to another location	male	Yes	No	No	No	No	social media
51	28	male	General physician	private	jordanian	General physician	Yes	Children, Adolescents and adults, Elderly	Yes	2-3	verbal			The patient	Emergency department	No	tried to defend myself physically	day shift	week days	No	anger / frustration	no treatment	No	No	Yes	3	nothing	male	No	No	No	don't know	No	decreased awareness of medical problems
52	26	male	intern	military	jordanian	internal medicine	No	Adolescents and adults, Elderly	No											No			No	No	No	2	nothing	No difference	No	No	No	don't know	No	decreased awareness of medical problems
53	29	male	resident	goverment	jordanian	general surgery	Yes	Children, Adolescents and adults, Elderly	Yes	more than 3	verbal			relatives of patient	Emergency department	No	took no action	day shift	week days	No	fear /stress, anger / frustration, irritability	no treatment	No	Yes	Yes	5	nothing	male	Yes	No	No	No	No	decreased awareness of medical problems
54	26	male	General physician	goverment	jordanian	General physician	No	Children, Adolescents and adults, Elderly	Yes	2-3	verbal	No		The patient	Outpatient clinic	No	took no action	day shift	week days	Yes	hedache /fatigue, depression	no treatment	No	Yes	Yes	3	nothing	No difference	Yes	No	No	don't know	No	socioeconomic causes (poverty for example)
55	24	female	intern	goverment	jordanian	general surgery	No	Adolescents and adults	Yes	more than 3	emotional			Co-worker	Inpatient department - floor	No	took no action	day shift	week days	Yes	fear /stress, anger / frustration, depression, irritability	no treatment	No	Yes	Yes	4	nothing	No difference	No	No	No	No	No	jealousy
56	28	female	resident	military	jordanian	pediatrics	Yes	Children	No											No			No	No	No	2	leave or abcence	Female	Yes	Yes	Yes	Yes	Yes	decreased awareness of medical problems
57	25	female	intern	goverment	jordanian	General physician	No	Children, Adolescents and adults, Elderly	Yes	2-3	verbal	No		relatives of patient	Emergency department	No	took no action	day shift	week days	No	irritability	no treatment	Yes	Yes	Yes	5	nothing	No difference	No	No	No	No	No	socioeconomic causes (poverty for example)
58	30	male	resident	goverment	jordanian	emergency	Yes	Children, Adolescents and adults, Elderly	Yes	2-3	physical	No		relatives of patient	Emergency department	No	tried to defend myself physically	night shift	week end	No	depression, irritability, difficulty sleeping	no treatment	No	Yes	Yes	5	nothing	male	No	Yes	No	No	No	decreased awareness of medical problems
59	24	female	intern	university hospital	jordanian	emergency	Yes	Adolescents and adults	Yes	2-3	verbal			relatives of patient	Emergency department	No	took no action	day shift	week days	No	hedache /fatigue, anger / frustration	no treatment	Yes	No	Yes	3	nothing	Female	No	No	No	No	No	decreased awareness of medical problems
60	29	female	General physician	university hospital	jordanian	General physician	No	Adolescents and adults	Yes	more than 3	verbal	No		The patient	Outpatient clinic	No	took no action	day shift	week days	No	hedache /fatigue, anger / frustration, depression, irritability	no treatment	No	Yes	Yes	5	nothing	No difference	No	No	No	No	No	decreased awareness of medical problems
61	28	female	resident	private	jordanian	obstetrics and gynecology	Yes	Adolescents and adults	Yes	2-3	verbal	No		relatives of patient	Emergency department	Yes	inform a legal party about the insult	night shift	week end	No	fear /stress	no treatment	Yes	Yes	Yes	4	leave or abcence	No difference	Yes	Yes	Yes	Yes	No	socioeconomic causes (poverty for example)
62	30	male	General physician	goverment	jordanian	General physician	No	Children	Yes	2-3	verbal	No	No	relatives of patient	Outpatient clinic	No	took no action	day shift	week days	No	anger / frustration, depression	no treatment	No	No	Yes	4	nothing	No difference	No	No	No	No	No	decreased awareness of medical problems
63	57	female	General physician	private	jordanian	General physician	No	Adolescents and adults	No											No			No	No	No	1	nothing	No difference	No	No	No	don't know	Yes	socioeconomic causes (poverty for example)
64	33	female	General physician	goverment	jordanian	General physician	No	Children, Adolescents and adults, Elderly	Yes	2-3	verbal	No		The patient	Outpatient clinic		took no action	day shift	week days, week end	No	hedache /fatigue, fear /stress, anger / frustration, depression, irritability		No	Yes	Yes	4	transfer to another location	Female	No	No	No	No	No	socioeconomic causes (poverty for example)
65	27	female	resident	university hospital	jordanian	emergency	Yes	Adolescents and adults, Elderly	Yes	2-3	verbal			relatives of patient	Emergency department	No	took no action	night shift	week end	No	hedache /fatigue, anger / frustration, irritability	i treated myself	No	Yes	Yes	5	transfer to another location	No difference	Yes	Yes	No	don't know	No	decreased awareness of medical problems
66	27	male	General physician	private	jordanian	General physician	Yes	Children, Adolescents and adults, Elderly	No											Yes	fear /stress, anger / frustration, irritability	no treatment	Yes	Yes	Yes	5	leave or abcence	No difference	Yes	No	Yes	don't know	No	social media
67	28	male	General physician	goverment	jordanian	General physician	Yes	Adolescents and adults	Yes	2-3	physical	No	No	The patient	Outpatient clinic	No	took no action	day shift	week days	Yes	anger / frustration	no treatment	No	Yes	Yes	5	nothing	male	No	No	No	No	No	socioeconomic causes (poverty for example)
68	24	female	intern	university hospital	jordanian	General physician	Yes	Children, Adolescents and adults, Elderly	No											No			No	Yes	Yes	3	nothing	No difference	Yes	Yes	No	don't know	No	socioeconomic causes (poverty for example)
69	33	male	General physician	goverment	jordanian	General physician	Yes	Adolescents and adults	Yes	2-3	verbal			The patient	Outpatient clinic	Yes	took no action	day shift	week end	Yes	hedache /fatigue, fear /stress, anger / frustration, depression, irritability	no treatment	No	Yes	Yes	4	nothing	male	Yes	No	No	No	No	decreased awareness of medical problems
70	28	female	resident	goverment	jordanian	Anesthesia and icu	Yes	Children, Adolescents and adults, Elderly	No											No			No	Yes	Yes	4	nothing	male	No	No	No	don't know	No	decreased awareness of medical problems
71	28	female	resident	university hospital	jordanian	pediatrics	Yes	Children	Yes	more than 3	verbal			relatives of patient	Emergency department	No	took no action	night shift	week days, week end	No	hedache /fatigue, fear /stress, anger / frustration	no treatment	No	Yes	No	2	nothing	male	Yes	No	No	don't know	No	decreased awareness of medical problems
72	25	female	General physician	military	jordanian	General physician	Yes	Adolescents and adults	Yes	once	verbal			Patient and relatives	Emergency department		took no action	night shift	week days	No	anger / frustration	no treatment	No	No	No	1	nothing	No difference	Yes	Yes	Yes		No	decreased awareness of medical problems
73	31	female	specialist	private	jordanian	pediatrics	No	Children	No														No	No	Yes	3	leave or abcence	Female	Yes	Yes	Yes		Yes	socioeconomic causes (poverty for example)
74	30	male	resident	goverment	jordanian	internal medicine	Yes	Adolescents and adults, Elderly	Yes	more than 3	verbal	No	No	relatives of patient	Intensive care units (icu/ccu/nicu/picu)	No	took no action	night shift	week days	No	hedache /fatigue, fear /stress, anger / frustration, irritability	no treatment	No	Yes	Yes	3	nothing	male	Yes	Yes	No	Yes	No	socioeconomic causes (poverty for example)
75	25	female	intern	university hospital	jordanian	General physician	Yes	Adolescents and adults	Yes	2-3	emotional			The patient	Emergency department	No	took no action	night shift	week days	Yes	fear /stress, irritability	no treatment	Yes	Yes	Yes	4	nothing	male	No	No	No	don't know	No	social media
76	31	male	specialist	university hospital	jordanian	internal medicine	Yes	Adolescents and adults	Yes	once	verbal			relatives of patient	Emergency department	No	took no action	night shift	week days	No	hedache /fatigue, anger / frustration, depression, irritability	i treated myself	No	Yes	Yes	4	nothing	No difference	Yes	No	No	No	No	decreased awareness of medical problems
77	30	female	resident	university hospital	jordanian	internal medicine	Yes	Adolescents and adults, Elderly	Yes	2-3	verbal			relatives of patient	Emergency department	No	took no action	day shift	week days, week end	No	fear /stress, anger / frustration, depression, irritability, difficulty sleeping	no treatment	No	Yes	Yes	5	nothing	No difference	No	No	No	No	No	decreased awareness of medical problems
78	32	female	resident	goverment	jordanian	Radiology	Yes	Adolescents and adults	Yes	more than 3	verbal			relatives of patient	The department	No	took no action	day shift	week days	No	anger / frustration		No	Yes	Yes	3	nothing	male	No	No	No	don't know	No	socioeconomic causes (poverty for example)
79	37	male	specialist	private	jordanian	internal medicine	Yes	Elderly	No											No			Yes	Yes	Yes	2	nothing	male	Yes	Yes	No	don't know	No	socioeconomic causes (poverty for example)
80	30	female	specialist	private	jordanian	obstetrics and gynecology	No	Adolescents and adults	No														No	Yes	Yes	2	nothing	No difference	Yes	Yes	No	don't know	Yes	socioeconomic causes (poverty for example)
81	25	male	resident	university hospital	jordanian	Anesthesia and icu	Yes	Children, Adolescents and adults, Elderly	No														Yes	Yes	Yes	2	nothing	male	No	No	No	No	No	decreased awareness of medical problems
82	35	male	resident	goverment	jordanian	emergency	Yes	Adolescents and adults, Elderly	Yes	more than 3	verbal	No		relatives of patient	Emergency department	Yes	inform a legal party about the insult	night shift	week days	No	anger / frustration	no treatment	No	Yes	Yes	4	nothing	male	No	No	No	No	No	socioeconomic causes (poverty for example)
83	33	male	specialist	private	non jordanian	Urology	No	Elderly	Yes	2-3	verbal	No	No	relatives of patient	CLINIC	No	took no action	day shift	week days	No	anger / frustration	no treatment	No	No	No	3	nothing	Female	No	No	No	No	No	socioeconomic causes (poverty for example)
84	25	female	General physician	goverment	jordanian	General physician	No	Children, Adolescents and adults, Elderly	Yes	2-3	verbal			The patient	Outpatient clinic	No	took no action	day shift	week days	No	fear /stress, anger / frustration, difficulty sleeping	i treated myself	No	Yes	Yes	3	nothing	No difference	No	No	No	No	No	socioeconomic causes (poverty for example)
85	42	female	consultant	university hospital	jordanian	emergency	No	Children, Adolescents and adults, Elderly	Yes	once	verbal	No	No	relatives of patient	Emergency department	Yes	tried to defend myself verbally	day shift	week days	No	anger / frustration	no treatment	No	No	Yes	4	nothing	male	No	No	No	don't know	No	decreased awareness of medical problems
86	30	male	resident	university hospital	jordanian	Anesthesia and icu	Yes	Children, Adolescents and adults, Elderly	No														No	No	Yes	4	nothing	No difference	No	Yes	No	No	No	social media
87	32	male	resident	goverment	jordanian	emergency	Yes	Elderly	Yes	more than 3	verbal	No	No	relatives of patient	Emergency department	No	tried to defend myself physically	day shift	week days, week end	No	anger / frustration, depression, irritability, difficulty sleeping	i treated myself	No	Yes	Yes	5	nothing	No difference	Yes	No	No	No	No	socioeconomic causes (poverty for example)
88	30	male	resident	goverment	jordanian	emergency	Yes	Adolescents and adults	Yes	once	emotional			The patient	Outpatient clinic	Yes	inform a legal party about the insult	day shift	week days		depression	no treatment	Yes	No	Yes	3	nothing	male	Yes	No	No	No	Yes	social media
89	25	male	General physician	private	jordanian	General physician	Yes	Children, Adolescents and adults, Elderly	No											No			No	Yes	Yes	3	nothing	male	No	No	No	don't know	No	decreased awareness of medical problems
90	33	male	resident	goverment	jordanian	emergency	Yes	Children, Adolescents and adults, Elderly	Yes	more than 3	verbal	No	No	relatives of patient	Emergency department	No	tried to defend myself physically	night shift	week days, week end	No	hedache /fatigue, fear /stress, anger / frustration, depression, irritability	i treated myself	No	Yes	Yes	4	nothing	No difference	Yes	No	No	No	No	social media
91	38	male	specialist	goverment	jordanian	emergency	Yes	Children, Adolescents and adults, Elderly	Yes	more than 3	verbal	No		relatives of patient	Emergency department	No	tried to defend myself physically	night shift	week end	No	anger / frustration	no treatment	No	Yes	Yes	4	transfer to another location	male	Yes	No	No	Yes	No	social media
92	26	female	resident	university hospital	jordanian	internal medicine	Yes	Elderly	Yes	2-3	verbal	No	No	relatives of patient	Inpatient department - floor	No	took no action	day shift	week days	No	anger / frustration	no treatment	No	Yes	Yes	2	nothing	No difference	Yes	Yes	No	No	No	decreased awareness of medical problems
93	25	female	resident	university hospital	jordanian	internal medicine	Yes	Adolescents and adults, Elderly	Yes	more than 3	verbal			relatives of patient	Inpatient department - floor	No	tried to defend myself physically	night shift	week days, week end	Yes	hedache /fatigue, fear /stress, depression, irritability, difficulty sleeping	no treatment	Yes	Yes	Yes	4	nothing	No difference	Yes	Yes	No	No	No	decreased awareness of medical problems
94	36	male	resident	goverment	jordanian	general surgery	Yes	Children, Adolescents and adults, Elderly	Yes	once	verbal	No		relatives of patient	Emergency department	Yes	inform a legal party about the insult	night shift	week days	No	anger / frustration, irritability, difficulty sleeping	i treated myself	No	Yes	Yes	3	nothing	male	No	Yes	No	don't know	No	socioeconomic causes (poverty for example)
95	26	male	intern	private	non jordanian	General physician	No	Children, Adolescents and adults, Elderly	No														No	Yes	No	2	transfer to another location	male	Yes	Yes	Yes	don't know	No	decreased awareness of medical problems
96	29	female	resident	university hospital	jordanian	Anesthesia and icu	No	Adolescents and adults	No														No	Yes	No	1	nothing	male	Yes	No	No	don't know	Yes	decreased awareness of medical problems
97	28	male	resident	university hospital	jordanian	Urology	No	Adolescents and adults, Elderly	Yes	once	verbal			The patient	Outpatient clinic	No	took no action	day shift	week days	No	anger / frustration, irritability	no treatment	No	Yes	Yes	4	nothing	Female	No	No	No	No	No	socioeconomic causes (poverty for example)
98	26	female	intern	university hospital	jordanian	internal medicine	Yes	Adolescents and adults, Elderly	No											No			No	Yes	Yes	4	nothing	male	Yes	Yes	No	don't know	No	social media
99	32	male	resident	goverment	jordanian	Forensic medicine	Yes	Children, Adolescents and adults, Elderly	No														Yes	Yes	Yes	3	leave or abcence	No difference	Yes	Yes	No	don't know	Yes	decreased awareness of medical problems
100	32	male	resident	goverment	jordanian	emergency	Yes	Adolescents and adults	No											No	depression	no treatment	Yes	Yes	Yes	3	nothing	male	No	Yes	Yes	don't know	Yes	socioeconomic causes (poverty for example)
101	33	male	specialist	military	jordanian	orthopedics	No	Children, Adolescents and adults, Elderly	Yes	more than 3	verbal	No		relatives of patient	Inpatient department - floor	No	took no action	day shift	week days	No	fear /stress, irritability	no treatment	No	Yes	Yes	5	nothing	Female	Yes	Yes	No		No	decreased awareness of medical problems
102	40	male	specialist	goverment	jordanian	emergency	Yes	Children, Adolescents and adults, Elderly	Yes	once	emotional			relatives of patient	Emergency department	No	took no action	day shift	week days	No	fear /stress, depression, irritability	no treatment	No	Yes	Yes	5	leave or abcence	male	Yes	Yes	No	No	No	socioeconomic causes (poverty for example)
103	30	male	resident	university hospital	jordanian	emergency	Yes	Children, Adolescents and adults, Elderly	Yes	2-3	verbal			relatives of patient	Emergency department	No	tried to defend myself physically	night shift	week days	No	fear /stress, anger / frustration, difficulty sleeping	no treatment	No	Yes	Yes	5	nothing	No difference	Yes	Yes	No	don't know	No	decreased awareness of medical problems
104	30	male	specialist	university hospital	jordanian	emergency	No	Adolescents and adults, Elderly	No														No	No	Yes	3	nothing	male	No	Yes	No	No	No	social media
105	35	male	resident	university hospital	jordanian	emergency	Yes	Children, Adolescents and adults, Elderly	No														No	Yes	Yes	4	nothing	No difference	No	No	No		No	decreased awareness of medical problems
106	25	female	intern	private	jordanian	General physician	No	Adolescents and adults	No													no treatment	No	No	No	2	nothing	No difference	Yes	No	Yes		No	decreased awareness of medical problems
107	30	male	General physician	private	jordanian	general surgery	Yes	Adolescents and adults	Yes	more than 3	emotional	No	No	The patient	Inpatient department - floor	Yes	inform a legal party about the insult	night shift	week days	Yes	hedache /fatigue, fear /stress, anger / frustration, depression, irritability	i treated myself	Yes	Yes	Yes	3	leave or abcence	male	No	No	No	No	No	social media
108	24	male	intern	private	non jordanian	general surgery	Yes	Adolescents and adults	Yes	once	physical	No		relatives of patient	Emergency department	No	tried to defend myself physically	night shift	week end	No	difficulty sleeping	no treatment	Yes	Yes	No	3	nothing	male	No	No	No	don't know	No	decreased awareness of medical problems
109	25	male	intern	university hospital	jordanian	Intern	Yes	Adolescents and adults, Elderly	Yes	more than 3	verbal			relatives of patient	Emergency department	No	took no action	night shift	week days	No	anger / frustration	no treatment	No	Yes	Yes	4	nothing	male	No	No	No	No	No	decreased awareness of medical problems
110	28	male	resident	military	jordanian	general surgery	Yes	Adolescents and adults, Elderly	Yes	more than 3	verbal	No		relatives of patient	Inpatient department - floor	Yes	tried to defend myself physically	day shift	week end	No	hedache /fatigue, anger / frustration, irritability	no treatment	No	Yes	Yes	4	nothing	male	Yes	No	No	No	No	jealousy
111	31	male	intern	goverment	jordanian	Intern	Yes	Adolescents and adults	No											No			No	Yes	Yes	3	nothing	male	No	No	No		No	decreased awareness of medical problems
112	29	female	General physician	military	jordanian	General physician	No	Adolescents and adults, Elderly	No									day shift					No	No	Yes	1	nothing	male	Yes	No	Yes		No	decreased awareness of medical problems
113	26	male	General physician	private	jordanian	General physician	No	Children, Adolescents and adults, Elderly	No											No			No	No	No	1	nothing	male	Yes	Yes	Yes		No	decreased awareness of medical problems
114	24	female	intern	goverment	jordanian	General physician	Yes	Adolescents and adults	Yes	more than 3	emotional			Co-worker	Inpatient department - floor	No	took no action	day shift	week days	No	hedache /fatigue, fear /stress, anger / frustration, depression, irritability, difficulty sleeping	psyciatric	No	Yes	Yes	3	transfer to another location	No difference	No	No	No	don't know	No	jealousy
115	30	male	resident	goverment	jordanian	general surgery	Yes	Adolescents and adults, Elderly	Yes	more than 3	physical	No		relatives of patient	Emergency department	Yes	inform a legal party about the insult	night shift	week days, week end	No	hedache /fatigue, anger / frustration, difficulty sleeping	no treatment	No	Yes	Yes	5	nothing	No difference	Yes	No	No	Yes	No	socioeconomic causes (poverty for example)
116	29	male	resident	military	jordanian	orthopedics	Yes	Children, Adolescents and adults, Elderly	Yes	once	verbal			relatives of patient	Emergency department	No	took no action	night shift	week end	No	anger / frustration, irritability	no treatment	No	No	No	1	nothing	male	Yes	Yes	No	No	No	socioeconomic causes (poverty for example)
117	29	male	resident	goverment	jordanian	general surgery	Yes	Adolescents and adults, Elderly	Yes	2-3	verbal			relatives of patient	Emergency department	No	took no action	night shift	week days	No	hedache /fatigue, fear /stress, depression	no treatment	No	Yes	Yes	5	leave or abcence	male	Yes	Yes	No	No	No	socioeconomic causes (poverty for example)
118	28	male	resident	goverment	jordanian	general surgery	Yes	Adolescents and adults	Yes	once	physical	No	No	relatives of patient	Emergency department	No	tried to defend myself physically	day shift	week days	No	anger / frustration	no treatment	Yes	Yes	Yes	5	nothing	male	Yes	Yes	No	Yes	No	decreased awareness of medical problems
119	28	female	resident	private	jordanian	obstetrics and gynecology	No	Adolescents and adults	Yes	more than 3	verbal			relatives of patient	Emergency department	No	took no action	night shift	week end	No	anger / frustration, irritability	no treatment	No	Yes	No	1	nothing	No difference	No	No	No	No	No	decreased awareness of medical problems
120	42	male	specialist	military	jordanian	internal medicine	Yes	Adolescents and adults, Elderly	Yes	more than 3	verbal	No		relatives of patient	Outpatient clinic	No	tried to defend myself physically	day shift	week days	No	hedache /fatigue, anger / frustration, depression	psyciatric	No	Yes	Yes	4	nothing	male	Yes	Yes	No	No	No	decreased awareness of medical problems
121	24	male	intern	university hospital	jordanian	Intern	Yes	Adolescents and adults	Yes	2-3	verbal			relatives of patient	Emergency department	No	took no action	day shift	week days	No	anger / frustration	no treatment	No	No	No	2	nothing	No difference	No	Yes	No	don't know	Yes	jealousy
122	26	male	intern	goverment	jordanian	General physician	Yes	Children, Adolescents and adults, Elderly	Yes	2-3	verbal			The patient	Emergency department	No	took no action	night shift	week days	No	fear /stress, anger / frustration	no treatment	No	No	No	2	nothing	Female	No	No	No	No	Yes	decreased awareness of medical problems
123	29	male	General physician	private	jordanian	General physician	Yes	Adolescents and adults, Elderly	Yes	2-3	verbal	No		The patient	Emergency department	No	took no action	night shift	week end	No	anger / frustration	no treatment	No	Yes	Yes	3	transfer to another location	No difference	No	No	No	No	No	social media
124	29	male	General physician	military	jordanian	General physician	Yes	Adolescents and adults	Yes	2-3	physical	No		relatives of patient	Inpatient department - floor	No	took no action	night shift	week end	Yes	depression	no treatment	No	Yes	Yes	4	nothing	male	Yes	No	No	Yes	No	decreased awareness of medical problems
125	28	male	resident	private	jordanian	pediatrics	Yes	Children	No											No	hedache /fatigue	no treatment	No	Yes	No	2	leave or abcence	male	Yes	Yes	No	don't know	No	decreased awareness of medical problems
126	30	male	resident	goverment	jordanian	general surgery	Yes	Children, Adolescents and adults, Elderly	Yes	2-3	verbal	No		relatives of patient	Emergency department	No	took no action	night shift	week days	No	anger / frustration	no treatment	No	No	Yes	3	nothing	male	Yes	Yes	No	No	No	decreased awareness of medical problems
127	27	male	intern	goverment	jordanian	General physician	No	Adolescents and adults	Yes	2-3	verbal	No		relatives of patient	Emergency department	No	took no action	day shift	week days	No	anger / frustration, depression	no treatment	Yes	Yes	Yes	5	nothing	male	No	Yes	No	No	No	decreased awareness of medical problems
128	26	male	resident	military	jordanian	pediatrics	Yes	Children	Yes	2-3	emotional			relatives of patient	Outpatient clinic	No	tried to defend myself physically	day shift	week days	No	anger / frustration	no treatment	No	Yes	Yes	3	transfer to another location	No difference	Yes	No	No	No	No	decreased awareness of medical problems
129	25	male	intern	military	jordanian	General physician	Yes	Adolescents and adults	No											No	anger / frustration	no treatment	Yes	Yes	Yes	4	nothing	male	Yes	Yes	No	No	No	decreased awareness of medical problems
130	28	female	resident	university hospital	jordanian	internal medicine	Yes	Elderly	No	more than 3	emotional	No		Co-worker						No	hedache /fatigue, irritability	no treatment	Yes	Yes	Yes	3	nothing	Female	No	No	No	No	No	decreased awareness of medical problems
131	32	male	resident	goverment	jordanian	emergency	Yes	Adolescents and adults, Elderly	Yes	2-3	verbal			relatives of patient	Emergency department	No	took no action	night shift	week days, week end	No	hedache /fatigue, fear /stress, anger / frustration, irritability	no treatment	No	Yes	Yes	5	nothing	male	No	No	No	No	No	decreased awareness of medical problems
132	30	male	General physician	private	jordanian	General physician	Yes	Children, Adolescents and adults, Elderly	Yes	2-3	physical	No		The patient	Emergency department	Yes	inform a legal party about the insult	night shift	week end	Yes	hedache /fatigue, anger / frustration, depression, irritability	physician (treated for an injury)	No	Yes	Yes	4	lost my job	No difference	No	No	No	No	No	decreased awareness of medical problems
133	35	male	specialist	military	jordanian	pediatrics	Yes	Children	Yes	more than 3	emotional			relatives of patient	Intensive care units (icu/ccu/nicu/picu)	No	took no action	day shift	week days, week end	No	anger / frustration, depression, difficulty sleeping	psyciatric	No	Yes	Yes	4	transfer to another location	No difference	No	Yes	No	don't know	No	decreased awareness of medical problems
134	30	male	resident	goverment	jordanian	Anesthesia and icu	Yes	Adolescents and adults, Elderly	Yes	more than 3	verbal			relatives of patient	Intensive care units (icu/ccu/nicu/picu)	No	took no action	night shift	week days, week end	No	fear /stress, depression, difficulty sleeping	i treated myself	No	Yes	Yes	5	nothing	male	No	No	No	No	No	decreased awareness of medical problems
135	33	male	resident	goverment	jordanian	obstetrics and gynecology	Yes	Adolescents and adults	No														No	Yes	Yes	4	lost my job	male	No	Yes	No	No	No	socioeconomic causes (poverty for example)
136	25	male	General physician	private	jordanian	General physician	Yes	Adolescents and adults	No														No	No	Yes	4	leave or abcence	male	No	No	No	No	No	socioeconomic causes (poverty for example)
137	32	male	specialist	goverment	jordanian	Ophthalmology	Yes	Elderly	No														No	No	Yes	3	nothing	male	No	No	No	No	No	social media
138	24	female	intern	goverment	jordanian	General physician	No	Adolescents and adults	No														No	Yes	No	4	transfer to another location	male	Yes	Yes	No	don't know	Yes	bad work environment (بيئة العمل مثل عدم توفر بعض الخدمات او نقص عدد الاطباء او مشاكل اخرى لها علاقة ببيئة العمل)
139	23	female	intern	military	jordanian	general surgery	No	Adolescents and adults	Yes	2-3	verbal	No	No	Co-worker	Inpatient department - floor	No	took no action	day shift	week days	No	anger / frustration	no treatment	No	No	Yes	3	leave or abcence	Female	No	No	No	No	No	socioeconomic causes (poverty for example)
140	24	female	intern	military	jordanian	General physician	No	Children, Adolescents and adults, Elderly	Yes	more than 3	verbal			The patient	Outpatient clinic	No	took no action	day shift	week days	No	fear /stress, anger / frustration, irritability	no treatment	No	No	No	3	nothing	No difference	Yes	Yes	Yes	don't know	No	bad work environment (بيئة العمل مثل عدم توفر بعض الخدمات او نقص عدد الاطباء او مشاكل اخرى لها علاقة ببيئة العمل)
141	24	female	intern	military	jordanian	General physician	Yes	Children, Adolescents and adults, Elderly	No											No			Yes	Yes	Yes	2	nothing	male	No	No	No	No	No	decreased awareness of medical problems
142	25	female	intern	military	jordanian	General physician	No	Children, Adolescents and adults, Elderly	No														No	Yes	No	2	nothing	male	Yes	Yes	Yes	Yes	No	bad work environment (بيئة العمل مثل عدم توفر بعض الخدمات او نقص عدد الاطباء او مشاكل اخرى لها علاقة ببيئة العمل)
143	40	male	specialist	goverment	jordanian	emergency	No	Adolescents and adults	Yes	more than 3	verbal	No	No	relatives of patient	Emergency department	No	took no action	day shift	week days	No	hedache /fatigue	no treatment	No	Yes	Yes	3	nothing	No difference	No	No	No	No	No	bad work environment (بيئة العمل مثل عدم توفر بعض الخدمات او نقص عدد الاطباء او مشاكل اخرى لها علاقة ببيئة العمل)
144	32	male	specialist	goverment	jordanian	general surgery	Yes	Adolescents and adults	Yes	2-3	verbal	No	No	relatives of patient	Emergency department	No	tried to defend myself verbally	night shift	week days	No	anger / frustration, depression	no treatment	No	Yes	Yes	5	leave or abcence	male	No	Yes	No	No	No	bad work environment (بيئة العمل مثل عدم توفر بعض الخدمات او نقص عدد الاطباء او مشاكل اخرى لها علاقة ببيئة العمل)
145	23	female	intern	university hospital	jordanian	internal medicine	Yes	Adolescents and adults	Yes	2-3	verbal	No	No	Co-worker	Inpatient department - floor	No	took no action	day shift	week days	No	anger / frustration, irritability	no treatment	No	No	No	4	transfer to another location	male	Yes	Yes	No	No	Yes	bad work environment (بيئة العمل مثل عدم توفر بعض الخدمات او نقص عدد الاطباء او مشاكل اخرى لها علاقة ببيئة العمل)
146	24	female	intern	private	jordanian	Intern	Yes	Elderly	No														No	No	No	1	nothing	Female	Yes	Yes	Yes		No	decreased awareness of medical problems
147	27	female	resident	university hospital	jordanian	Family medicine	No	Adolescents and adults	Yes	2-3	verbal			The patient and relatives	Outpatient clinic	No	took no action	day shift	week days	No	anger / frustration, irritability	i treated myself	No	Yes	No	2	nothing	Female	No	No	No	No	No	bad work environment (بيئة العمل مثل عدم توفر بعض الخدمات او نقص عدد الاطباء او مشاكل اخرى لها علاقة ببيئة العمل)
148	41	male	resident	goverment	jordanian	emergency	Yes	Adolescents and adults, Elderly	Yes	more than 3	verbal			relatives of patient	Emergency department	No	tried to defend myself physically	night shift	week days, week end	Yes	fear /stress, anger / frustration, irritability	i treated myself	No	Yes	Yes	5	nothing	No difference	Yes	Yes	No	No	No	bad work environment (بيئة العمل مثل عدم توفر بعض الخدمات او نقص عدد الاطباء او مشاكل اخرى لها علاقة ببيئة العمل)
149	31	male	resident	goverment	jordanian	internal medicine	Yes	Adolescents and adults, Elderly	Yes	more than 3	verbal	No		relatives of patient	Emergency department	Yes	took no action	night shift	week days, week end	No	fear /stress, anger / frustration, depression	no treatment	No	Yes	Yes	5	transfer to another location	No difference	Yes	Yes	No	No	No	socioeconomic causes (poverty for example)
150	33	male	resident	goverment	jordanian	orthopedics	Yes	Children, Adolescents and adults, Elderly	Yes	2-3	verbal			relatives of patient	Emergency department	No	took no action	day shift	week end		fear /stress, anger / frustration, depression	no treatment	No	Yes	Yes	3	nothing	male	No	Yes	No	No	No	bad work environment (بيئة العمل مثل عدم توفر بعض الخدمات او نقص عدد الاطباء او مشاكل اخرى لها علاقة ببيئة العمل)
151	31	male	resident	military	jordanian	obstetrics and gynecology	Yes	Adolescents (10-18 years of age), " Adults " Elderly	Yes	more than 3	verbal	No	No	relatives of patient	Emergency department	No	tried to defend myself physically	night shift	week days	No	fear /stress, anger / frustration	no treatment	No	Yes	No	3	nothing	No difference	Yes	No	No	No	Yes	decreased awareness of medical problems
152	25	female	resident	university hospital	jordanian	Ophthalmology	Yes	Adolescents and adults	No											No			No	Yes	Yes	3	nothing	Female	Yes	No	No	don't know	Yes	bad work environment (بيئة العمل مثل عدم توفر بعض الخدمات او نقص عدد الاطباء او مشاكل اخرى لها علاقة ببيئة العمل)
153	24	female	intern	university hospital	jordanian	emergency	Yes	Adolescents and adults	Yes	once	verbal			relatives of patient	Outpatient clinic	No	took no action	day shift	week days	No	anger / frustration	no treatment	No	Yes	No	4	nothing	male	Yes	Yes	Yes	don't know	No	decreased awareness of medical problems
154	31	male	resident	goverment	jordanian	orthopedics	No	Adolescents and adults, Elderly	Yes	2-3	verbal			The patient	Outpatient clinic	No	took no action	day shift	week days	No	anger / frustration	no treatment	No	No	Yes	2	nothing	male	No	No	No	No	No	bad work environment (بيئة العمل مثل عدم توفر بعض الخدمات او نقص عدد الاطباء او مشاكل اخرى لها علاقة ببيئة العمل)
155	38	male	specialist	goverment	jordanian	internal medicine	Yes	Adolescents and adults, Elderly	Yes	once	verbal	No		relatives of patient	Outpatient clinic	No	took no action	day shift	week days	No	Nothing	no treatment	No	No	No	1	nothing	male	Yes	Yes	Yes	No	Yes	social media
156	32	male	General physician	goverment	jordanian	General physician	No	Children, Adolescents and adults, Elderly	Yes	more than 3	verbal	No		The patient	Outpatient clinic	No	took no action	day shift	week days	No	hedache /fatigue	no treatment	No	Yes	Yes	5	nothing	No difference	No	No	No	No	No	bad work environment (بيئة العمل مثل عدم توفر بعض الخدمات او نقص عدد الاطباء او مشاكل اخرى لها علاقة ببيئة العمل)
157	24	female	intern	university hospital	jordanian	Intern	Yes	Adolescents and adults, Elderly	No											No	anger / frustration, depression, difficulty sleeping	i treated myself	No	No	Yes	3	nothing	No difference	No	No	No	don't know	No	bad work environment (بيئة العمل مثل عدم توفر بعض الخدمات او نقص عدد الاطباء او مشاكل اخرى لها علاقة ببيئة العمل)
158	24	female	intern	goverment	jordanian	General physician	No	Adolescents and adults	Yes	2-3	verbal			relatives of patient	Emergency department	No	took no action	day shift	week days	No			No	Yes	Yes	2	nothing	male	Yes	Yes	Yes	don't know	Yes	bad work environment (بيئة العمل مثل عدم توفر بعض الخدمات او نقص عدد الاطباء او مشاكل اخرى لها علاقة ببيئة العمل)
159	39	male	specialist	military	jordanian	pediatrics	No	Children	Yes	2-3	verbal	No	No	The patient	Outpatient clinic	No	took no action	day shift	week days	No	fear /stress, anger / frustration, depression, irritability	no treatment	Yes	Yes	Yes	5	nothing	male	No	No	No	No	No	socioeconomic causes (poverty for example)
160	29	male	General physician	goverment	jordanian	General physician	Yes	Children, Adolescents and adults, Elderly	Yes	2-3	verbal	No	No	The patient	Emergency department	No	tried to defend myself physically	night shift	week days	No	anger / frustration, depression, irritability	no treatment	No	Yes	Yes	4	nothing	No difference	Yes	No	No	No	No	bad work environment (بيئة العمل مثل عدم توفر بعض الخدمات او نقص عدد الاطباء او مشاكل اخرى لها علاقة ببيئة العمل)
161	28	male	General physician	goverment	jordanian	orthopedics	No	Children, Adolescents and adults, Elderly	Yes	more than 3	verbal			The patient	Outpatient clinic	No	inform a legal party about the insult	day shift	week days	No	fear /stress, anger / frustration, irritability	no treatment	Yes	Yes	Yes	4	nothing	male	No	No	No	No	No	decreased awareness of medical problems
162	25	male	intern	university hospital	jordanian	General physician	Yes	Adolescents and adults, Elderly	No														No	Yes	Yes	3	nothing	Female	Yes	Yes	No	don't know	No	bad work environment (بيئة العمل مثل عدم توفر بعض الخدمات او نقص عدد الاطباء او مشاكل اخرى لها علاقة ببيئة العمل)
163	25	female	intern	university hospital	jordanian	General physician	Yes	Adolescents and adults	Yes	once	verbal			relatives of patient	Emergency department	No	took no action	night shift	week days	No		no treatment	No	No	Yes	2	nothing	No difference	No	No	No	No	No	bad work environment (بيئة العمل مثل عدم توفر بعض الخدمات او نقص عدد الاطباء او مشاكل اخرى لها علاقة ببيئة العمل)
164	34	male	resident	goverment	jordanian	Family medicine	No	Children	Yes	once	verbal			relatives of patient	Outpatient clinic	No		day shift	week days	No	hedache /fatigue		No	Yes	Yes	2	nothing	male	No	No	No	No	Yes	bad work environment (بيئة العمل مثل عدم توفر بعض الخدمات او نقص عدد الاطباء او مشاكل اخرى لها علاقة ببيئة العمل)
165	29	male	intern	university hospital	jordanian	General physician	Yes	Children, Adolescents and adults, Elderly	Yes	more than 3	verbal	No	No	relatives of patient	Both the Er and the inpatient floor	No	took no action	night shift	week days, week end	No	fear /stress, anger / frustration, depression, irritability	no treatment	No	Yes	Yes	5	nothing	No difference	No	Yes	No	No	No	decreased awareness of medical problems
166	25	male	intern	university hospital	jordanian	internal medicine	Yes	Children, Adolescents and adults, Elderly	Yes	once	verbal			relatives of patient	Inpatient department - floor	No	took no action	day shift	week days	No	fear /stress, anger / frustration	no treatment	Yes	No	Yes	2	nothing	No difference	No	No	No	don't know	No	bad work environment (بيئة العمل مثل عدم توفر بعض الخدمات او نقص عدد الاطباء او مشاكل اخرى لها علاقة ببيئة العمل)
167	26	male	intern	university hospital	jordanian	General physician	Yes	Adolescents and adults	No														No	Yes	No	1	nothing	male	Yes	No	No	No	No	bad work environment (بيئة العمل مثل عدم توفر بعض الخدمات او نقص عدد الاطباء او مشاكل اخرى لها علاقة ببيئة العمل)
168	26	female	intern	university hospital	jordanian	General physician	Yes	Adolescents and adults	Yes	once	emotional			Co-worker	Outpatient clinic	No	took no action	day shift	week days	No	fear /stress, anger / frustration, depression	no treatment	No	Yes	Yes	3	nothing	Female	No	Yes	Yes	No	No	socioeconomic causes (poverty for example)
169	24	female	intern	university hospital	jordanian	General physician	Yes	Adolescents and adults	Yes	2-3	verbal			the patient and their relatives	emergency and inpatient	No	took no action	day shift	week days	No	anger / frustration	no treatment	No	Yes	Yes	4	nothing	No difference	Yes	Yes	No	don't know	No	bad work environment (بيئة العمل مثل عدم توفر بعض الخدمات او نقص عدد الاطباء او مشاكل اخرى لها علاقة ببيئة العمل)
170	26	male	General physician	university hospital	jordanian	General physician	Yes	Elderly	Yes	2-3	verbal	No	No	relatives of patient	Inpatient department - floor	No	took no action	night shift	week days	No	anger / frustration	no treatment	No	Yes	Yes	3	nothing	male	Yes	Yes	No	No	No	bad work environment (بيئة العمل مثل عدم توفر بعض الخدمات او نقص عدد الاطباء او مشاكل اخرى لها علاقة ببيئة العمل)
171	31	male	resident	goverment	jordanian	Radiology	Yes	Children, Adolescents and adults, Elderly	Yes	more than 3	verbal	No	No	relatives of patient	Radiology department	No	took no action	night shift	week days	No	depression, irritability, difficulty sleeping	no treatment	Yes	No	Yes	5	nothing	No difference	No	No	No	No	No	bad work environment (بيئة العمل مثل عدم توفر بعض الخدمات او نقص عدد الاطباء او مشاكل اخرى لها علاقة ببيئة العمل)
172	25	male	General physician	goverment	jordanian	General physician	No	Children, Adolescents and adults, Elderly	Yes	more than 3	physical	No		The patient	Outpatient clinic	No	tried to defend myself physically	day shift	week days	No	hedache /fatigue, fear /stress, anger / frustration, depression	no treatment	No	Yes	Yes	5	leave or abcence	male	No	No	No	No	No	bad work environment (بيئة العمل مثل عدم توفر بعض الخدمات او نقص عدد الاطباء او مشاكل اخرى لها علاقة ببيئة العمل)
173	24	female	intern	university hospital	jordanian	internal medicine	Yes	Adolescents and adults, Elderly	Yes	once	verbal			Co-worker	Inpatient department - floor	Yes	took no action	day shift	week days	No	depression	no treatment	Yes	Yes	Yes	2	nothing	No difference	No	No	No	don't know	No	bad work environment (بيئة العمل مثل عدم توفر بعض الخدمات او نقص عدد الاطباء او مشاكل اخرى لها علاقة ببيئة العمل)
174	26	male	intern	goverment	jordanian	Intern	No	Adolescents and adults	No											No			No	Yes	Yes	3	transfer to another location	male	Yes	Yes	No	don't know	No	bad work environment (بيئة العمل مثل عدم توفر بعض الخدمات او نقص عدد الاطباء او مشاكل اخرى لها علاقة ببيئة العمل)
175	24	female	intern	university hospital	jordanian	General physician	Yes	Adolescents and adults	No														Yes	Yes	Yes	3	transfer to another location	Female	Yes	Yes	No	Yes	No	bad work environment (بيئة العمل مثل عدم توفر بعض الخدمات او نقص عدد الاطباء او مشاكل اخرى لها علاقة ببيئة العمل)
176	24	female	intern	goverment	jordanian	General physician	No	Adolescents and adults	Yes	once	emotional	No	No	relatives of patient	Inpatient department - floor	Yes	took no action	day shift	week days	No	hedache /fatigue, anger / frustration, irritability	no treatment	Yes	Yes	No	2	transfer to another location	male	Yes	Yes	No	don't know	No	jealousy
177	29	male	General physician	goverment	jordanian	General physician	No	Children	Yes	more than 3	verbal	No		relatives of patient	Outpatient clinic	Yes	took no action	day shift	week days	No	hedache /fatigue, fear /stress, anger / frustration, irritability	no treatment	No	Yes	Yes	4	transfer to another location	No difference	No	No	No	No	No	bad work environment (بيئة العمل مثل عدم توفر بعض الخدمات او نقص عدد الاطباء او مشاكل اخرى لها علاقة ببيئة العمل)
178	26	female	General physician	private	jordanian	General physician	Yes	Adolescents and adults	No	once	verbal	No	No	relatives of patient	Emergency department	No	took no action	day shift	week days	No	fear /stress	no treatment	No	Yes	No	2	nothing	male	Yes	No	No	don't know	No	jealousy
179	25	male	intern	goverment	jordanian	emergency	Yes	Adolescents and adults	Yes	more than 3	verbal			relatives of patient	Emergency department	No	tried to defend myself verbally	day shift	week days	Yes	anger / frustration	no treatment	No	Yes	Yes	3	nothing	male	No	No	No	No	No	social media
180	26	male	intern	goverment	jordanian	Intern	Yes	Adolescents and adults	Yes	once	verbal			Co-worker	Outpatient clinic	No	took no action	day shift	week days	No	anger / frustration	no treatment	Yes	No	Yes	4	leave or abcence	No difference	Yes	No	No	No	No	bad work environment (بيئة العمل مثل عدم توفر بعض الخدمات او نقص عدد الاطباء او مشاكل اخرى لها علاقة ببيئة العمل)
181	33	male	resident	military	jordanian	pediatrics	Yes	Children	Yes	more than 3	verbal	No	No	relatives of patient	Emergency department	No		day shift	week days	No	anger / frustration	no treatment	No	Yes	Yes	3	nothing	male	No	No	No	No	No	bad work environment (بيئة العمل مثل عدم توفر بعض الخدمات او نقص عدد الاطباء او مشاكل اخرى لها علاقة ببيئة العمل)
182	26	male	intern	university hospital	jordanian	General physician	Yes	Adolescents and adults	Yes	once	verbal			relatives of patient	Inpatient department - floor	No	took no action	day shift	week days	No	irritability	no treatment	No	Yes	Yes	5	nothing	Female	No	Yes	No	No	No	bad work environment (بيئة العمل مثل عدم توفر بعض الخدمات او نقص عدد الاطباء او مشاكل اخرى لها علاقة ببيئة العمل)
183	25	male	intern	university hospital	jordanian	Intern	Yes	Children, Adolescents and adults, Elderly	Yes	2-3	verbal	No	No	The patient	Emergency department	No	tried to defend myself verbally	night shift	week days, week end	No	anger / frustration, irritability	no treatment	No	Yes	No	3	nothing	No difference	No	No	No	don't know	No	bad work environment (بيئة العمل مثل عدم توفر بعض الخدمات او نقص عدد الاطباء او مشاكل اخرى لها علاقة ببيئة العمل)
184	24	male	intern	military	jordanian	general surgery	No	Children, Adolescents and adults, Elderly	No											No			No	Yes	No	2	nothing	male	Yes	Yes	No		No	socioeconomic causes (poverty for example)
185	26	female	intern	university hospital	jordanian	Intern	Yes	Adolescents and adults	Yes	2-3	emotional			Co-worker	Inpatient department - floor	No	took no action	night shift	week days	No	hedache /fatigue, fear /stress, anger / frustration, depression, irritability	no treatment	No	Yes	Yes	5	transfer to another location	Female	No	No	No	No	No	bad work environment (بيئة العمل مثل عدم توفر بعض الخدمات او نقص عدد الاطباء او مشاكل اخرى لها علاقة ببيئة العمل)
186	25	female	intern	university hospital	jordanian	Intern	Yes	Children, Adolescents and adults, Elderly	Yes	once	verbal			relatives of patient	Inpatient department - floor	No	took no action	day shift	week end	No	depression, irritability	no treatment	No	Yes	No	2	nothing	Female	Yes	No	No	don't know	No	bad work environment (بيئة العمل مثل عدم توفر بعض الخدمات او نقص عدد الاطباء او مشاكل اخرى لها علاقة ببيئة العمل)
187	33	male	resident	goverment	jordanian	obstetrics and gynecology	Yes	Adolescents and adults	No														No	Yes	Yes	3	nothing	male	No	No	No	No	No	bad work environment (بيئة العمل مثل عدم توفر بعض الخدمات او نقص عدد الاطباء او مشاكل اخرى لها علاقة ببيئة العمل)
188	25	female	resident	university hospital	jordanian	Radiology	Yes	Adolescents and adults	No														No	Yes	Yes	2	nothing	male	Yes	Yes	Yes	don't know	Yes	bad work environment (بيئة العمل مثل عدم توفر بعض الخدمات او نقص عدد الاطباء او مشاكل اخرى لها علاقة ببيئة العمل)
189	57	male	consultant	private	jordanian	internal medicine	No	Adolescents and adults, Elderly	Yes	once	verbal			The patient	Outpatient clinic	No	took no action				hedache /fatigue, anger / frustration		No	No	No	2	nothing	No difference	No	No	Yes		No	socioeconomic causes (poverty for example)
190	29	male	resident	goverment	jordanian	ENT	No	Children, Adolescents and adults, Elderly	Yes	once	physical	No	No	relatives of patient	Emergency department	Yes	took no action	night shift	week end	Yes	depression	physician (treated for an injury)	Yes	Yes	Yes	4	transfer to another location	male	No	No	No	No	No	socioeconomic causes (poverty for example)
191	27	male	General physician	military	jordanian	General physician	Yes	Adolescents and adults, Elderly	No														No	Yes	No	1	nothing	No difference	Yes	Yes	Yes	don't know	No	bad work environment (بيئة العمل مثل عدم توفر بعض الخدمات او نقص عدد الاطباء او مشاكل اخرى لها علاقة ببيئة العمل)
192	26	male	intern	private	jordanian	General physician	No	Adolescents and adults	No											No			Yes	Yes	Yes	2	leave or abcence	male	No	No	No	No	No	decreased awareness of medical problems
193	30	male	General physician	goverment	jordanian	General physician	No	Children, Adolescents and adults, Elderly	Yes	2-3	verbal			relatives of patient	Outpatient clinic	No	took no action	day shift	week days	No	fear /stress, anger / frustration, depression, irritability, difficulty sleeping	i treated myself	No	Yes	Yes	5	nothing	No difference	No	No	No	No	No	bad work environment (بيئة العمل مثل عدم توفر بعض الخدمات او نقص عدد الاطباء او مشاكل اخرى لها علاقة ببيئة العمل)
194	27	male	intern	goverment	jordanian	Intern	Yes	Children, Adolescents and adults, Elderly	Yes	more than 3	verbal	No		relatives of patient	Emergency department		tried to defend myself physically	night shift	week end	No	hedache /fatigue, anger / frustration, difficulty sleeping	no treatment	No	Yes	Yes	4	nothing	No difference	Yes	Yes	No	don't know	No	bad work environment (بيئة العمل مثل عدم توفر بعض الخدمات او نقص عدد الاطباء او مشاكل اخرى لها علاقة ببيئة العمل)
195	27	male	General physician	goverment	jordanian	General physician	No	Adolescents and adults	Yes	more than 3	verbal			relatives of patient	Outpatient clinic	No	Tried to defend myself verbally	day shift	week days	No	fear /stress, anger / frustration, irritability	no treatment	No	Yes	Yes	5	nothing	No difference	No	No	No	No	No	decreased awareness of medical problems
196	25	male	intern	university hospital	jordanian	Intern	Yes	Adolescents and adults, Elderly	Yes	2-3	verbal			The patient	Emergency department	No		night shift	week days, week end	No	anger / frustration, irritability	no treatment	No	No	Yes	3	nothing	male	Yes	No	Yes	don't know	No	decreased awareness of medical problems
197	30	male	General physician	goverment	jordanian	General physician	Yes	Adolescents and adults	Yes	more than 3	emotional	Yes	Yes	relatives of patient	Emergency department	No	took no action	night shift	week days	Yes	fear /stress	i treated myself	Yes	Yes	Yes	5	nothing	male	No	No	No	No	No	bad work environment (بيئة العمل مثل عدم توفر بعض الخدمات او نقص عدد الاطباء او مشاكل اخرى لها علاقة ببيئة العمل)
198	34	male	General physician	goverment	jordanian	emergency	Yes	Children, Adolescents and adults, Elderly	Yes	more than 3	verbal	No	No	relatives of patient	Emergency department	No	took no action	night shift	week days, week end	No	hedache /fatigue, fear /stress, anger / frustration, depression, irritability, difficulty sleeping	no treatment	Yes	Yes	Yes	4	nothing	No difference	No	Yes	No	No	No	bad work environment (بيئة العمل مثل عدم توفر بعض الخدمات او نقص عدد الاطباء او مشاكل اخرى لها علاقة ببيئة العمل)
199	32	male	General physician	goverment	jordanian	General physician	Yes	Children, Adolescents and adults, Elderly	Yes	2-3	verbal			relatives of patient	Emergency department	No	tried to defend myself verbally	day shift	week days	No	hedache /fatigue, fear /stress, depression, difficulty sleeping	no treatment	No	Yes	Yes	3	transfer to another location	male	No	No	No	No	No	bad work environment (بيئة العمل مثل عدم توفر بعض الخدمات او نقص عدد الاطباء او مشاكل اخرى لها علاقة ببيئة العمل)
200	31	male	General physician	goverment	jordanian	emergency	Yes	Children, Adolescents and adults, Elderly	Yes	more than 3	verbal			relatives of patient	Emergency department	No	took no action	night shift	week days, week end	Yes	anger / frustration, depression		No	Yes	Yes	2	nothing	No difference	Yes	Yes	No	No	No	bad work environment (بيئة العمل مثل عدم توفر بعض الخدمات او نقص عدد الاطباء او مشاكل اخرى لها علاقة ببيئة العمل)
201	25	male	intern	goverment	jordanian	internal medicine	Yes	Elderly	Yes	once	verbal	No	No	The patient	Emergency department	No	took no action	day shift	week days	No	Nothing	no treatment	No	Yes	Yes	4	nothing	Female	No	No	No	No	Yes	bad work environment (بيئة العمل مثل عدم توفر بعض الخدمات او نقص عدد الاطباء او مشاكل اخرى لها علاقة ببيئة العمل)
202	26	male	General physician	private	jordanian	General physician	Yes	Children	Yes	2-3	verbal			relatives of patient	Outpatient clinic	No	took no action	day shift	week days	No	anger / frustration	no treatment	No	No	No	4	nothing	No difference	No	No	No	No	No	the internet use for the cause of patinet's illness
203	27	male	resident	goverment	jordanian	obstetrics and gynecology	Yes	Adolescents and adults	Yes	more than 3	verbal	No	No	relatives of patient	Inpatient department - floor	Yes	took no action	night shift	week days	No	fear /stress	no treatment	No	Yes	Yes	4	transfer to another location	No difference	No	No	No	don't know	No	decreased awareness of medical problems
204	31	male	resident	goverment	jordanian	Ophthalmology	No	Adolescents and adults	No														No	No	No	1	nothing	male	Yes	No	No	don't know	No	bad work environment (بيئة العمل مثل عدم توفر بعض الخدمات او نقص عدد الاطباء او مشاكل اخرى لها علاقة ببيئة العمل)
205	29	male	General physician	goverment	jordanian	General physician	No	Children, Adolescents and adults, Elderly	Yes	more than 3	verbal	No	No	relatives of patient	Emergency department	No	tried to defend myself physically	night shift	week days	No	hedache /fatigue, fear /stress, anger / frustration, depression, irritability	i treated myself	No	Yes	Yes	2	transfer to another location	male	No	No	No	No	No	bad work environment (بيئة العمل مثل عدم توفر بعض الخدمات او نقص عدد الاطباء او مشاكل اخرى لها علاقة ببيئة العمل)
206	25	female	intern	university hospital	jordanian	General physician	No	Adolescents and adults	Yes	more than 3	emotional	No	No	The patient	Inpatient department - floor	No	took no action	day shift	week days	No	anger / frustration	no treatment	No	No	No	3	nothing	male	No	No	No	don't know	No	bad work environment (بيئة العمل مثل عدم توفر بعض الخدمات او نقص عدد الاطباء او مشاكل اخرى لها علاقة ببيئة العمل)
207	26	male	intern	goverment	jordanian	Intern	Yes	Adolescents and adults	No														Yes	Yes	Yes	2	nothing	male	Yes	No	No		Yes	bad work environment (بيئة العمل مثل عدم توفر بعض الخدمات او نقص عدد الاطباء او مشاكل اخرى لها علاقة ببيئة العمل)
208	39	female	specialist	goverment	jordanian	pediatrics	No	Children	No														No	No	No	2	nothing	male	No	No	No	don't know	No	bad work environment (بيئة العمل مثل عدم توفر بعض الخدمات او نقص عدد الاطباء او مشاكل اخرى لها علاقة ببيئة العمل)
209	30	male	General physician	goverment	jordanian	General physician	Yes	Adolescents and adults	Yes	more than 3	verbal	No	No	relatives of patient	Emergency department	Yes	inform a legal party about the insult	day shift	week end	No	anger / frustration	no treatment	No	No	Yes	3	nothing	No difference	Yes	Yes	Yes	don't know	Yes	bad work environment (بيئة العمل مثل عدم توفر بعض الخدمات او نقص عدد الاطباء او مشاكل اخرى لها علاقة ببيئة العمل)
210	25	male	resident	university hospital	jordanian	Psychiatry	No	Adolescents and adults	Yes	2-3	physical	No		The patient	Inpatient department - floor	No	tried to defend myself physically	day shift	week days	No	Nothing	no treatment	No	No	No	3	nothing	No difference	Yes	Yes	Yes		No	bad work environment (بيئة العمل مثل عدم توفر بعض الخدمات او نقص عدد الاطباء او مشاكل اخرى لها علاقة ببيئة العمل)
211	27	male	resident	university hospital	jordanian	Radiology	No	Adolescents and adults	No														No	No	Yes	2	nothing	male	No	No	No	don't know	No	bad work environment (بيئة العمل مثل عدم توفر بعض الخدمات او نقص عدد الاطباء او مشاكل اخرى لها علاقة ببيئة العمل)
212	29	male	General physician	goverment	jordanian	General physician	No	Children, Adolescents and adults, Elderly	Yes	once	physical	No	No	The patient	Outpatient clinic	Yes	tried to defend myself physically	day shift	week days	No	hedache /fatigue, fear /stress, anger / frustration, depression	physician (treated for an injury)	No	Yes	No	1	transfer to another location	No difference	No	No	No	Yes	No	bad work environment (بيئة العمل مثل عدم توفر بعض الخدمات او نقص عدد الاطباء او مشاكل اخرى لها علاقة ببيئة العمل)
213	31	male	specialist	private	jordanian	internal medicine	Yes	Adolescents and adults, Elderly	Yes	2-3	verbal			relatives of patient	Emergency department	No	took no action	day shift	week days	No	hedache /fatigue, anger / frustration	no treatment	No	Yes	Yes	4	transfer to another location	male	No	No	No	don't know	No	bad work environment (بيئة العمل مثل عدم توفر بعض الخدمات او نقص عدد الاطباء او مشاكل اخرى لها علاقة ببيئة العمل)
214	54	female	consultant	private	jordanian	internal medicine	No	Adolescents and adults, Elderly	No														No	Yes	Yes	2	nothing	Female	No	No	No	don't know	No	decreased awareness of medical problems
215	32	female	General physician	goverment	jordanian	General physician	No	Children, Adolescents and adults	No											No			No	Yes	No	1	nothing	male	Yes	Yes	Yes	don't know	Yes	decreased awareness of medical problems
216	28	female	General physician	goverment	non jordanian	General physician	Yes	Adolescents and adults	Yes	once	verbal			relatives of patient	Emergency department	Yes	took no action	night shift	week end	No	anger / frustration	no treatment	No	No	Yes	2	nothing	No difference	Yes	Yes	No	Yes	Yes	bad work environment (بيئة العمل مثل عدم توفر بعض الخدمات او نقص عدد الاطباء او مشاكل اخرى لها علاقة ببيئة العمل)
217	26	female	General physician	goverment	jordanian	General physician	No	Elderly	Yes	2-3	verbal			The patient	Primary medical center	No	took no action	day shift	week days	No	anger / frustration	no treatment	No	Yes	Yes	5	nothing	male	No	No	No	No	No	bad work environment (بيئة العمل مثل عدم توفر بعض الخدمات او نقص عدد الاطباء او مشاكل اخرى لها علاقة ببيئة العمل)
218	29	female	resident	private	jordanian	Anesthesia and icu	Yes	Adolescents and adults	Yes	once	verbal			relatives of patient	operating rooms	No	took no action	night shift	week days	No	anger / frustration	no treatment	Yes	Yes	No	2	nothing	male	Yes	Yes	No	No	No	bad work environment (بيئة العمل مثل عدم توفر بعض الخدمات او نقص عدد الاطباء او مشاكل اخرى لها علاقة ببيئة العمل)
219	27	male	resident	military	jordanian	general surgery	Yes	Children, Adolescents and adults, Elderly	No														Yes	No	Yes	5	nothing	male	No	Yes	No	No	No	socioeconomic causes (poverty for example)
220	28	female	General physician	goverment	jordanian	General physician	No	Children	Yes	2-3	verbal			relatives of patient	Outpatient clinic	No	took no action	day shift	week days	Yes	hedache /fatigue, fear /stress, anger / frustration, irritability	no treatment	No	Yes	No	3	transfer to another location	Female	No	Yes	No	No	No	bad work environment (بيئة العمل مثل عدم توفر بعض الخدمات او نقص عدد الاطباء او مشاكل اخرى لها علاقة ببيئة العمل)
221	25	female	resident	goverment	jordanian	pediatrics	Yes	Children	No											No			No	No	No	1	nothing	Female	Yes	Yes	Yes		Yes	decreased awareness of medical problems
222	26	male	intern	university hospital	jordanian	internal medicine	Yes	Elderly	Yes	2-3	verbal	No		patient and his/her relatives	Emergency / floor	No	took no action	night shift	week days	No	anger / frustration, depression	no treatment	No	Yes	No	1	nothing	Female	No	Yes	No	don't know	No	bad work environment (بيئة العمل مثل عدم توفر بعض الخدمات او نقص عدد الاطباء او مشاكل اخرى لها علاقة ببيئة العمل)
223	24	male	General physician	private	jordanian	General physician	Yes	Adolescents and adults	Yes	2-3	verbal	No	No	relatives of patient	Emergency department	No	took no action	night shift	week days	No	anger / frustration	no treatment	Yes	Yes	Yes	4	lost my job	male	No	No	No	don't know	No	bad work environment (بيئة العمل مثل عدم توفر بعض الخدمات او نقص عدد الاطباء او مشاكل اخرى لها علاقة ببيئة العمل)
224	27	male	General physician	private	jordanian	General physician	Yes	Elderly	Yes	once	verbal	No		relatives of patient	Emergency department	Yes	inform a legal party about the insult	night shift	week days	No	anger / frustration	no treatment	No	No	No	3	nothing	male	Yes	No	No	don't know	No	bad work environment (بيئة العمل مثل عدم توفر بعض الخدمات او نقص عدد الاطباء او مشاكل اخرى لها علاقة ببيئة العمل)
225	32	male	resident	goverment	jordanian	ENT	Yes	Children	Yes	more than 3	verbal			relatives of patient	Emergency department	No	tried to defend myself physically	night shift	week days	No	fear /stress, anger / frustration, depression	no treatment	No	Yes	No	3	nothing	male	Yes	No	No	No	No	bad work environment (بيئة العمل مثل عدم توفر بعض الخدمات او نقص عدد الاطباء او مشاكل اخرى لها علاقة ببيئة العمل)
226	26	female	resident	private	jordanian	pediatrics	Yes	Children	Yes	more than 3	verbal			relatives of patient	Emergency department	No	took no action	day shift		No	irritability	no treatment	No	Yes	Yes	2	nothing	No difference	Yes	Yes	No	No	No	bad work environment (بيئة العمل مثل عدم توفر بعض الخدمات او نقص عدد الاطباء او مشاكل اخرى لها علاقة ببيئة العمل)
227	29	male	General physician	private	jordanian	General physician	Yes	Children, Adolescents and adults	Yes	once	verbal	No	Yes	relatives of patient	Emergency department	No	tried to defend myself physically	night shift	week end	No	depression	no treatment	No	Yes	Yes	3	nothing	male	No	No	No	Yes	No	socioeconomic causes (poverty for example)
228	28	female	General physician	goverment	jordanian	General physician	No	Children, Adolescents and adults, Elderly	Yes	once	verbal	No		The patient	Outpatient clinic	No	took no action	day shift	week days	No	anger / frustration	no treatment	No	No	No	2	nothing	No difference	No	No	No	No	Yes	decreased awareness of medical problems
229	29	male	resident	university hospital	jordanian	ENT	Yes	Children, Adolescents and adults, Elderly	No														No	Yes	Yes	2	nothing	Female	No	No	No	don't know	No	bad work environment (بيئة العمل مثل عدم توفر بعض الخدمات او نقص عدد الاطباء او مشاكل اخرى لها علاقة ببيئة العمل)
230	28	male	General physician	goverment	jordanian	General physician	Yes	Adolescents and adults	Yes	more than 3	verbal			The patient	Outpatient clinic	No	tried to defend myself physically	day shift	week days	No	hedache /fatigue, fear /stress, anger / frustration, irritability, difficulty sleeping	i treated myself	Yes	Yes	Yes	4	leave or abcence	male	No	No	No	No	No	socioeconomic causes (poverty for example)
231	27	male	resident	university hospital	jordanian	Radiology	Yes	Adolescents and adults	Yes	more than 3	verbal			Co-worker	Inpatient department - floor	No	took no action		week days, week end	No	anger / frustration, depression	psyciatric	No	Yes	Yes	3	nothing	No difference	Yes	No	No	don't know	No	social media
232	31	male	General physician	goverment	jordanian	General physician	No	Children, Adolescents and adults, Elderly	Yes	2-3	verbal	No		The patient	Emergency department	No	took no action	day shift	week days, week end	No	hedache /fatigue, fear /stress, anger / frustration	no treatment	No	Yes	Yes	3	nothing	No difference	No	No	No	don't know	No	socioeconomic causes (poverty for example)
233	30	male	resident	goverment	jordanian	internal medicine	Yes	Elderly	Yes	2-3	verbal			relatives of patient	Emergency department	No	took no action	day shift	week end	No	anger / frustration	no treatment	No	No	Yes	5	nothing	male	No	No	No	don't know	No	bad work environment (بيئة العمل مثل عدم توفر بعض الخدمات او نقص عدد الاطباء او مشاكل اخرى لها علاقة ببيئة العمل)
234	28	female	resident	university hospital	jordanian	Radiology	Yes	Children, Adolescents and adults, Elderly	No	once										No			No	No	No	1	nothing	Female	No	No	No	No	Yes	bad work environment (بيئة العمل مثل عدم توفر بعض الخدمات او نقص عدد الاطباء او مشاكل اخرى لها علاقة ببيئة العمل)
235	33	male	resident	goverment	jordanian	Radiology	Yes	Adolescents and adults	No											No			No	Yes	No	5	nothing	male	No	No	No	No	No	bad work environment (بيئة العمل مثل عدم توفر بعض الخدمات او نقص عدد الاطباء او مشاكل اخرى لها علاقة ببيئة العمل)
236	28	male	resident	military	jordanian	Ophthalmology	Yes	Adolescents and adults	No											No			No	No	No	1	nothing	No difference	Yes	Yes	Yes	Yes	No	socioeconomic causes (poverty for example)
237	25	male	General physician	military	jordanian	General physician	Yes	Adolescents and adults	Yes		verbal	No		The patient	Outpatient clinic	No	took no action	night shift	week days	No	irritability	no treatment	Yes	Yes	No	1	nothing	male	Yes	Yes	No	No	No	decreased awareness of medical problems
238	29	male	resident	goverment	jordanian	general surgery	Yes	Children, Adolescents and adults	No														Yes	Yes	No	3	nothing	No difference	Yes	Yes	No		No	decreased awareness of medical problems
239	29	male	resident	goverment	jordanian	general surgery	Yes	Children, Adolescents and adults	No														Yes	Yes	No	3	nothing	No difference	Yes	Yes	No		No	decreased awareness of medical problems
240	29	male	resident	university hospital	jordanian	orthopedics	No	Elderly	No														No	No	No	2	nothing	male	No	No	No	No	No	bad work environment (بيئة العمل مثل عدم توفر بعض الخدمات او نقص عدد الاطباء او مشاكل اخرى لها علاقة ببيئة العمل)
241	30	male	resident	goverment	jordanian	Psychiatry	Yes	Adolescents and adults	Yes	once	verbal			The patient	Outpatient clinic	No	took no action	day shift	week days	No	Nothing	no treatment	No	No	No	1	nothing	male	No	No	No	No	Yes	bad work environment (بيئة العمل مثل عدم توفر بعض الخدمات او نقص عدد الاطباء او مشاكل اخرى لها علاقة ببيئة العمل)
242	42	male	specialist	goverment	jordanian	orthopedics	Yes	Adolescents and adults	Yes	more than 3	verbal		No	The patient	Outpatient clinic	No	took no action	day shift	week days	No	depression	no treatment	Yes	Yes	Yes	4	nothing	No difference	No	Yes	No	No	Yes	bad work environment (بيئة العمل مثل عدم توفر بعض الخدمات او نقص عدد الاطباء او مشاكل اخرى لها علاقة ببيئة العمل)
243	32	male	resident	goverment	jordanian	general surgery	Yes	Adolescents and adults	Yes	once	verbal	No	No	The patient	Emergency department	No	tried to defend myself verbally	day shift	week end	No	irritability	no treatment	No	Yes	Yes	5	nothing	male	Yes	No	No	No	No	bad work environment (بيئة العمل مثل عدم توفر بعض الخدمات او نقص عدد الاطباء او مشاكل اخرى لها علاقة ببيئة العمل)
244	34	male	resident	goverment	jordanian	general surgery	Yes	Adolescents and adults	Yes	more than 3	verbal			relatives of patient	Emergency department	No	took no action	night shift	week days	No	fear /stress, anger / frustration, depression, irritability, difficulty sleeping	no treatment	Yes	Yes	Yes	4	nothing	No difference	No	Yes	No	Yes	No	bad work environment (بيئة العمل مثل عدم توفر بعض الخدمات او نقص عدد الاطباء او مشاكل اخرى لها علاقة ببيئة العمل)
245	27	male	resident	private	non jordanian	internal medicine	Yes	Adolescents and adults, Elderly	No											No		psyciatric	No	No	No	3	leave or abcence	No difference	Yes	Yes	No	don't know	No	socioeconomic causes (poverty for example)
246	30	male	resident	goverment	jordanian	pediatrics	Yes	Children	Yes	2-3	verbal			relatives of patient	Inpatient department - floor	No	took no action	night shift	week days, week end	No	fear /stress	no treatment	No	Yes	Yes	4	nothing	male	Yes	Yes	No		No	bad work environment (بيئة العمل مثل عدم توفر بعض الخدمات او نقص عدد الاطباء او مشاكل اخرى لها علاقة ببيئة العمل)
247	29	male	General physician	private	jordanian	internal medicine	Yes	Children, Adolescents and adults, Elderly	No											No	hedache /fatigue	i treated myself	No	Yes	Yes	4	lost my job	male	No	Yes	No	don't know	No	bad work environment (بيئة العمل مثل عدم توفر بعض الخدمات او نقص عدد الاطباء او مشاكل اخرى لها علاقة ببيئة العمل)
248	26	female	resident	university hospital	jordanian	Family medicine	No	Adolescents and adults	Yes	once	verbal			relatives of patient	Inpatient department - floor	No	took no action	night shift	week days	No	anger / frustration	i treated myself	Yes	Yes	Yes	3	nothing	Female	No	No	No	don't know	No	bad work environment (بيئة العمل مثل عدم توفر بعض الخدمات او نقص عدد الاطباء او مشاكل اخرى لها علاقة ببيئة العمل)
249	28	male	resident	university hospital	non jordanian	emergency	Yes	Children, Adolescents and adults, Elderly	Yes	once	verbal			The patient	Emergency department	No	took no action	day shift	week days	No	anger / frustration	no treatment	No	No	No	2	nothing	No difference	Yes	Yes	Yes	No	Yes	social media
250	27	male	General physician	private	jordanian	dentist	No	Children, Adolescents and adults, Elderly	No														No	No	No	1	nothing	Female	No	No	Yes	don't know	No	bad work environment (بيئة العمل مثل عدم توفر بعض الخدمات او نقص عدد الاطباء او مشاكل اخرى لها علاقة ببيئة العمل)
251	24	male	intern	university hospital	jordanian	General physician	Yes	Children, Adolescents and adults, Elderly	Yes	more than 3	emotional			The specialist	operating rooms	No	took no action	day shift	week days	No	anger / frustration, depression, irritability, difficulty sleeping	i treated myself	No	Yes	No	5	leave or abcence	No difference	No	No	No	No	No	bad work environment (بيئة العمل مثل عدم توفر بعض الخدمات او نقص عدد الاطباء او مشاكل اخرى لها علاقة ببيئة العمل)
252	26	female	resident	university hospital	non jordanian	Radiology	Yes	Adolescents and adults	Yes	more than 3	emotional		No	Co-worker	Outpatient clinic	No	took no action	night shift	week days	No	depression	no treatment	No	Yes	Yes	4	nothing	Female	No	No	No	Yes	No	bad work environment (بيئة العمل مثل عدم توفر بعض الخدمات او نقص عدد الاطباء او مشاكل اخرى لها علاقة ببيئة العمل)
253	25	female	intern	university hospital	jordanian	General physician	Yes	Adolescents and adults	No														No	Yes	Yes	3	nothing	male	Yes	Yes	No	don't know	No	bad work environment (بيئة العمل مثل عدم توفر بعض الخدمات او نقص عدد الاطباء او مشاكل اخرى لها علاقة ببيئة العمل)
254	27	male	resident	university hospital	jordanian	orthopedics	Yes	Adolescents and adults, Elderly	No	2-3	verbal	No	No	relatives of patient	Emergency department	No	took no action	night shift	week end	No	fear /stress, irritability	no treatment	Yes	No	Yes	2	nothing	Female	Yes	No	No	No	No	bad work environment (بيئة العمل مثل عدم توفر بعض الخدمات او نقص عدد الاطباء او مشاكل اخرى لها علاقة ببيئة العمل)
255	25	female	General physician	military	jordanian	General physician	Yes	Adolescents and adults	Yes	once	verbal			relatives of patient	Emergency department	No	took no action	day shift	week days		anger / frustration		No	No	No	1	nothing	male	Yes	No	Yes	No	No	socioeconomic causes (poverty for example)
256	27	female	resident	university hospital	jordanian	internal medicine	Yes	Adolescents and adults, Elderly	Yes	more than 3	verbal			relatives of patient	Emergency department	No	took no action	day shift	week days	No	anger / frustration, depression, irritability		No	Yes	Yes	3	nothing	Female	No	No	No	don't know	No	bad work environment (بيئة العمل مثل عدم توفر بعض الخدمات او نقص عدد الاطباء او مشاكل اخرى لها علاقة ببيئة العمل)
257	37	male	specialist	goverment	jordanian	pediatrics	Yes	Children	No											Yes	fear /stress, depression, irritability, difficulty sleeping	no treatment	No	Yes	Yes	5	transfer to another location	male	Yes	No	No	No	No	bad work environment (بيئة العمل مثل عدم توفر بعض الخدمات او نقص عدد الاطباء او مشاكل اخرى لها علاقة ببيئة العمل)
258	26	male	resident	university hospital	jordanian	pediatrics	Yes	Children	Yes	more than 3	verbal	No		relatives of patient	Inpatient department - floor	Yes	took no action	night shift	week days	No	fear /stress, anger / frustration	no treatment	No	Yes	Yes	4	nothing	No difference	No	No	No	No	No	bad work environment (بيئة العمل مثل عدم توفر بعض الخدمات او نقص عدد الاطباء او مشاكل اخرى لها علاقة ببيئة العمل)
259	24	male	intern	university hospital	jordanian	internal medicine	Yes	Elderly	No											No			No	No	Yes	4	nothing	male	No	No	No	No	No	bad work environment (بيئة العمل مثل عدم توفر بعض الخدمات او نقص عدد الاطباء او مشاكل اخرى لها علاقة ببيئة العمل)
260	32	male	resident	goverment	jordanian	Psychiatry	Yes	Adolescents and adults	Yes	once	verbal			relatives of patient	Inpatient department - floor	No	took no action	day shift	week days		anger / frustration	no treatment	No	No	No	3	transfer to another location	No difference	No	Yes	No	No	No	bad work environment (بيئة العمل مثل عدم توفر بعض الخدمات او نقص عدد الاطباء او مشاكل اخرى لها علاقة ببيئة العمل)
261	26	male	intern	goverment	jordanian	General physician	No	Adolescents and adults	No											No	hedache /fatigue, fear /stress	no treatment	No	Yes	Yes	5	leave or abcence	No difference	No	No	No	No	No	bad work environment (بيئة العمل مثل عدم توفر بعض الخدمات او نقص عدد الاطباء او مشاكل اخرى لها علاقة ببيئة العمل)
262	42	male	specialist	goverment	jordanian	obstetrics and gynecology	Yes	Adolescents and adults	Yes	2-3	verbal	No	No	relatives of patient	Outpatient clinic	Yes	inform a legal party about the insult	day shift	week days	No	fear /stress	no treatment	No	Yes	Yes	5	nothing	No difference	No	No	No	No	Yes	bad work environment (بيئة العمل مثل عدم توفر بعض الخدمات او نقص عدد الاطباء او مشاكل اخرى لها علاقة ببيئة العمل)
263	46	male	specialist	goverment	jordanian	general surgery	Yes	Adolescents and adults	Yes	2-3	verbal	No	No	relatives of patient	Inpatient department - floor	No	took no action	day shift	week days	No	irritability	psyciatric	No	Yes	Yes	4	nothing	No difference	No	Yes	No	don't know	No	bad work environment (بيئة العمل مثل عدم توفر بعض الخدمات او نقص عدد الاطباء او مشاكل اخرى لها علاقة ببيئة العمل)
264	43	male	consultant	university hospital	jordanian	Neurosurgery	No	Elderly	No											No			No	No	No	2	nothing	Female	Yes	Yes	Yes	don't know	No	bad work environment (بيئة العمل مثل عدم توفر بعض الخدمات او نقص عدد الاطباء او مشاكل اخرى لها علاقة ببيئة العمل)
265	28	male	General physician	goverment	jordanian	General physician	Yes	Children, Adolescents and adults, Elderly	Yes	2-3	verbal	No	No	relatives of patient	Outpatient clinic	No	took no action	day shift	week days	No	anger / frustration, depression	no treatment	No	Yes	No	5	nothing	No difference	No	No	No	don't know	No	bad work environment (بيئة العمل مثل عدم توفر بعض الخدمات او نقص عدد الاطباء او مشاكل اخرى لها علاقة ببيئة العمل)
266	30	male	General physician	private	jordanian	General physician	Yes	Adolescents and adults	No														Yes	Yes	Yes	1	leave or abcence	No difference	No	No	No	don't know	No	decreased awareness of medical problems
267	27	male	resident	university hospital	jordanian	general surgery	Yes	Adolescents and adults	No														No	No	No	3	nothing	No difference	No	No	No		No	decreased awareness of medical problems
268	27	male	resident	university hospital	non jordanian	Urology	No	Adolescents and adults, Elderly	No														No	Yes	Yes	2	nothing	male	Yes	Yes	No	don't know	No	bad work environment (بيئة العمل مثل عدم توفر بعض الخدمات او نقص عدد الاطباء او مشاكل اخرى لها علاقة ببيئة العمل)
269	28	male	resident	university hospital	non jordanian	dentist	Yes	Adolescents and adults	No											No			No	Yes	Yes	3	transfer to another location	Female	No	No	No	don't know	Yes	socioeconomic causes (poverty for example)
270	27	male	resident	university hospital	jordanian	internal medicine	Yes	Adolescents and adults, Elderly	Yes	2-3	verbal			relatives of patient	Intensive care units (icu/ccu/nicu/picu)	No	tried to defend myself physically	night shift	week days, week end	No	hedache /fatigue, fear /stress, anger / frustration	no treatment	No	Yes	Yes	3	leave or abcence	Female	No	No	No	No	No	social media
271	25	female	resident	university hospital	jordanian	internal medicine	Yes	Elderly	Yes	more than 3	verbal	No		The patient	Inpatient department - floor	No	tried to defend myself verbally	day shift	week days	No	depression	no treatment	Yes	Yes	Yes	5	nothing	male	No	No	No	No	No	bad work environment (بيئة العمل مثل عدم توفر بعض الخدمات او نقص عدد الاطباء او مشاكل اخرى لها علاقة ببيئة العمل)
272	27	female	General physician	private	jordanian	General physician	No	Adolescents and adults, Elderly	No														Yes	Yes	No	2	nothing	No difference	Yes	No	Yes		No	jealousy
273	28	male	resident	university hospital	jordanian	Dermatology	No	Adolescents and adults	No														No	Yes	Yes	3	nothing	No difference	No	No	No	don't know	No	socioeconomic causes (poverty for example)
274	30	male	resident	university hospital	jordanian	Anesthesia and icu	Yes	Children, Adolescents and adults, Elderly	Yes	2-3	verbal			relatives of patient	Intensive care units (icu/ccu/nicu/picu)	No	took no action	night shift	week end	No	anger / frustration	no treatment	No	Yes	Yes	3	nothing	Female	Yes	No	No	don't know	No	bad work environment (بيئة العمل مثل عدم توفر بعض الخدمات او نقص عدد الاطباء او مشاكل اخرى لها علاقة ببيئة العمل)
275	40	male	specialist	goverment	jordanian	orthopedics	Yes	Adolescents and adults	Yes	2-3	verbal			relatives of patient	Outpatient clinic	No	took no action	day shift	week days	No	hedache /fatigue, anger / frustration, depression	no treatment	No	Yes	Yes	5	nothing	No difference	No	No	No	No	No	social media
276	29	male	resident	goverment	jordanian	pediatrics	Yes	Children	Yes	2-3	physical	No	No	relatives of patient	Inpatient department - floor	Yes	tried to defend myself physically	night shift	week days	Yes	fear /stress, anger / frustration, depression	no treatment	No	No	Yes	2	nothing	male	Yes	No	No	don't know	No	bad work environment (بيئة العمل مثل عدم توفر بعض الخدمات او نقص عدد الاطباء او مشاكل اخرى لها علاقة ببيئة العمل)
277	29	male	resident	university hospital	jordanian	internal medicine	Yes	Elderly	No														No	No	Yes	3	nothing	Female	No	No	No	No	No	bad work environment (بيئة العمل مثل عدم توفر بعض الخدمات او نقص عدد الاطباء او مشاكل اخرى لها علاقة ببيئة العمل)
278	32	male	General physician	private	jordanian	General physician	Yes	Children, Adolescents and adults, Elderly	Yes	more than 3	verbal	No		The patient	Outpatient clinic	No	took no action	day shift		No	irritability	i treated myself	No	Yes	Yes	3	lost my job	male	Yes	No	Yes	Yes	No	socioeconomic causes (poverty for example)
279	26	female	General physician	goverment	jordanian	General physician	No	Children, Adolescents and adults, Elderly	Yes	more than 3	verbal			The patient	Outpatient clinic	No	took no action	day shift	week days	No	fear /stress, anger / frustration, depression, irritability, difficulty sleeping	no treatment	No	Yes	Yes	4	nothing	No difference	No	No	No	No	No	bad work environment (بيئة العمل مثل عدم توفر بعض الخدمات او نقص عدد الاطباء او مشاكل اخرى لها علاقة ببيئة العمل)
280	27	male	resident	university hospital	jordanian	internal medicine	No	Elderly	Yes	2-3	verbal			relatives of patient	Inpatient department - floor	No	took no action	day shift	week end	Yes	anger / frustration, irritability	no treatment	No	Yes	Yes	4	nothing	male	No	No	No	No	No	bad work environment (بيئة العمل مثل عدم توفر بعض الخدمات او نقص عدد الاطباء او مشاكل اخرى لها علاقة ببيئة العمل)
281	27	male	resident	university hospital	jordanian	emergency	Yes	Adolescents and adults, Elderly	Yes	more than 3	emotional	No	No	relatives of patient	Emergency department	No	took no action	night shift		No	hedache /fatigue, fear /stress, anger / frustration, depression, irritability	no treatment	No	Yes	Yes	4	nothing	No difference	No	No	No	No	No	bad work environment (بيئة العمل مثل عدم توفر بعض الخدمات او نقص عدد الاطباء او مشاكل اخرى لها علاقة ببيئة العمل)
282	25	male	intern	university hospital	jordanian	General physician	Yes	Children, Adolescents and adults, Elderly	No														No	No	No	1	nothing	Female	Yes	Yes	No	don't know	No	socioeconomic causes (poverty for example)
283	26	male	resident	university hospital	jordanian	general surgery	No	Adolescents and adults, Elderly	Yes	more than 3	verbal			relatives of patient	Inpatient department - floor	No	tried to defend myself verbally	day shift	week days	No	anger / frustration	no treatment	No	Yes	No	2	nothing	No difference	No	No	No		No	decreased awareness of medical problems
284	30	male	specialist	private	jordanian	general surgery	Yes	Adolescents and adults, Elderly	No	once	verbal	No	No	Co-worker	Emergency department	No	tried to defend myself verbally	night shift	week days	No	anger / frustration	no treatment	Yes	Yes	No	3	nothing	Female	No	No	No	No	No	jealousy
285	28	male	resident	university hospital	jordanian	pediatrics	Yes	Children	Yes	once	verbal			relatives of patient	Emergency department	No	took no action	night shift	week days	No	anger / frustration	no treatment	No	Yes	Yes	5	nothing	No difference	No	No	No	No	No	bad work environment (بيئة العمل مثل عدم توفر بعض الخدمات او نقص عدد الاطباء او مشاكل اخرى لها علاقة ببيئة العمل)
286	26	male	resident	university hospital	jordanian	pediatrics	Yes	Children	No														No	Yes	Yes	1	nothing	No difference	Yes	Yes	Yes	Yes	Yes	social media
287	26	male	intern	goverment	jordanian	Intern	Yes	Adolescents and adults	Yes	2-3	verbal			relatives of patient	Emergency department	No	took no action	night shift	week end	No	fear /stress, anger / frustration, depression, irritability	no treatment	No	Yes	Yes	4	nothing	No difference	No	No	No	No	No	bad work environment (بيئة العمل مثل عدم توفر بعض الخدمات او نقص عدد الاطباء او مشاكل اخرى لها علاقة ببيئة العمل)
288	28	male	resident	university hospital	jordanian	dentist	No	Adolescents and adults	Yes	2-3	physical	No		The patient	Outpatient clinic	Yes	took no action	day shift	week days	No	anger / frustration	no treatment	No	Yes	Yes	3	nothing	No difference	No	Yes	No	No	No	bad work environment (بيئة العمل مثل عدم توفر بعض الخدمات او نقص عدد الاطباء او مشاكل اخرى لها علاقة ببيئة العمل)
289	40	male	General physician	private	jordanian	dentist	No	Children, Adolescents and adults, Elderly	No											No			No	No	No	1	nothing	No difference	Yes	No	No	don't know	No	bad work environment (بيئة العمل مثل عدم توفر بعض الخدمات او نقص عدد الاطباء او مشاكل اخرى لها علاقة ببيئة العمل)
290	29	male	resident	university hospital	non jordanian	orthopedics	Yes	Adolescents and adults, Elderly	No														Yes	Yes	Yes	3	nothing	No difference	No	Yes	No	don't know	No	decreased awareness of medical problems
291	27	male	resident	university hospital	jordanian	emergency	Yes	Adolescents and adults	No											No			No	No	No	2	nothing	No difference	Yes	Yes	No		No	bad work environment (بيئة العمل مثل عدم توفر بعض الخدمات او نقص عدد الاطباء او مشاكل اخرى لها علاقة ببيئة العمل)
292	27	male	resident	university hospital	jordanian	dentist	No	Children, Adolescents and adults, Elderly	No														No	No	No	2	nothing	Female	No	No	No	No	No	bad work environment (بيئة العمل مثل عدم توفر بعض الخدمات او نقص عدد الاطباء او مشاكل اخرى لها علاقة ببيئة العمل)
293	29	male	General physician	military	jordanian	General physician	Yes	Adolescents and adults	No														No	No	No	1	nothing	male	Yes	Yes	Yes	don't know	Yes	decreased awareness of medical problems
294	30	male	resident	university hospital	jordanian	Anesthesia and icu	No	Children, Adolescents and adults, Elderly	No											No			Yes	Yes	No	2	nothing	No difference	Yes	Yes	No	don't know	Yes	bad work environment (بيئة العمل مثل عدم توفر بعض الخدمات او نقص عدد الاطباء او مشاكل اخرى لها علاقة ببيئة العمل)
295	29	male	resident	university hospital	jordanian	Urology	No	Adolescents and adults	Yes	2-3	emotional	No	No	The patient	Outpatient clinic	No	took no action	day shift	week days	No	irritability	no treatment	No	No	No	4	nothing	male	Yes	Yes	No	don't know	No	socioeconomic causes (poverty for example)
296	29	male	resident	goverment	jordanian	General physician	Yes	Children, Adolescents and adults, Elderly	Yes	2-3	verbal	No	No	relatives of patient	Outpatient clinic	No	took no action	day shift	week days	No	anger / frustration, depression		No	Yes	Yes	3	nothing	male	No	No	No	No	No	bad work environment (بيئة العمل مثل عدم توفر بعض الخدمات او نقص عدد الاطباء او مشاكل اخرى لها علاقة ببيئة العمل)
297	33	male	resident	university hospital	jordanian	dentist	Yes	Adolescents and adults	No														Yes	No	No	2	leave or abcence	No difference	No	No	No	don't know	No	bad work environment (بيئة العمل مثل عدم توفر بعض الخدمات او نقص عدد الاطباء او مشاكل اخرى لها علاقة ببيئة العمل)
298	28	male	resident	university hospital	non jordanian	Radiology	Yes	Elderly	Yes	2-3	verbal			Co-worker	Inpatient department - floor	No	took no action	night shift	week end	No	hedache /fatigue, anger / frustration, depression, irritability, difficulty sleeping	i treated myself	Yes	Yes	No	3	leave or abcence	male	No	No	No	No	No	bad work environment (بيئة العمل مثل عدم توفر بعض الخدمات او نقص عدد الاطباء او مشاكل اخرى لها علاقة ببيئة العمل)
299	30	male	resident	university hospital	jordanian	internal medicine	Yes	Adolescents and adults, Elderly	Yes	more than 3	verbal			relatives of patient	Emergency department	No	took no action	night shift	week end	No	hedache /fatigue, fear /stress, anger / frustration, depression, irritability	no treatment	No	Yes	Yes	5	nothing	No difference	Yes	No	No	No	No	decreased awareness of medical problems
300	28	female	resident	university hospital	jordanian	internal medicine	Yes	Elderly	Yes	once	verbal	No	No	The patient	Intensive care units (icu/ccu/nicu/picu)	Yes	tried to defend myself physically	day shift	week end	No	fear /stress, anger / frustration, depression	no treatment	No	Yes	Yes	3	nothing	No difference	Yes	No	No	don't know	No	bad work environment (بيئة العمل مثل عدم توفر بعض الخدمات او نقص عدد الاطباء او مشاكل اخرى لها علاقة ببيئة العمل)
301	28	male	General physician	goverment	jordanian	General physician	Yes	Children, Adolescents and adults, Elderly	Yes	more than 3	physical	No		relatives of patient	Emergency department	No	tried to defend myself physically	night shift	week days	No	depression	no treatment	No	Yes	Yes	4	nothing	No difference	No	Yes	No	No	No	socioeconomic causes (poverty for example)
302	33	male	resident	goverment	jordanian	internal medicine	Yes	Elderly	Yes	2-3	verbal			relatives of patient	Intensive care units (icu/ccu/nicu/picu)	No	took no action	night shift	week days	No	anger / frustration	no treatment	No	Yes	Yes	4	transfer to another location	No difference	No	No	No	No	No	bad work environment (بيئة العمل مثل عدم توفر بعض الخدمات او نقص عدد الاطباء او مشاكل اخرى لها علاقة ببيئة العمل)
303	28	male	resident	university hospital	jordanian	pediatrics	Yes	Children	No											No			No	No	No	2	nothing	Female	No	No	No	don't know	No	bad work environment (بيئة العمل مثل عدم توفر بعض الخدمات او نقص عدد الاطباء او مشاكل اخرى لها علاقة ببيئة العمل)
304	32	male	specialist	military	jordanian	general surgery	No	Adolescents and adults	Yes	more than 3	verbal	No		relatives of patient	Outpatient clinic	No	took no action	day shift	week days	No	hedache /fatigue, fear /stress, anger / frustration, depression, irritability, difficulty sleeping	no treatment	No	Yes	No	4	nothing	Female	No	No	No	don't know	No	bad work environment (بيئة العمل مثل عدم توفر بعض الخدمات او نقص عدد الاطباء او مشاكل اخرى لها علاقة ببيئة العمل)
305	30	male	resident	university hospital	non jordanian	ENT	Yes	Children, Adolescents and adults, Elderly	No														No	No	No	1	nothing	Female	No	No	No	No	No	bad work environment (بيئة العمل مثل عدم توفر بعض الخدمات او نقص عدد الاطباء او مشاكل اخرى لها علاقة ببيئة العمل)
306	47	female	resident	private	jordanian	obstetrics and gynecology	No	Adolescents and adults	Yes	once	verbal	No		relatives of patient	Outpatient clinic	No	took no action	day shift	week days	No	hedache /fatigue	no treatment	Yes	Yes	Yes	3	leave or abcence	No difference	No	Yes	Yes	don't know	No	social media
307	24	female	intern	university hospital	jordanian	obstetrics and gynecology	No	Adolescents and adults	Yes	more than 3	verbal	No	No	The patient	Inpatient department - floor	No	took no action	night shift	week end	No	hedache /fatigue, fear /stress, anger / frustration, depression	no treatment	No	Yes	No	2	nothing	No difference	No	No	No	don't know	No	social media
308	24	female	intern	goverment	jordanian	General physician	Yes	Elderly	No														No	Yes	Yes	3	leave or abcence	male	Yes	Yes	No	No	Yes	bad work environment (بيئة العمل مثل عدم توفر بعض الخدمات او نقص عدد الاطباء او مشاكل اخرى لها علاقة ببيئة العمل)
309	27	male	General physician	private	jordanian	emergency	Yes	Children, Adolescents and adults, Elderly	Yes	more than 3	verbal			relatives of patient	Outpatient clinic	No	took no action	day shift	week days	No	anger / frustration, irritability, difficulty sleeping	no treatment	No	Yes	Yes	4	nothing	male	No	No	No	No	No	bad work environment (بيئة العمل مثل عدم توفر بعض الخدمات او نقص عدد الاطباء او مشاكل اخرى لها علاقة ببيئة العمل)
310	27	male	resident	university hospital	jordanian	general surgery	Yes	Adolescents and adults	Yes	more than 3	verbal	No	No		Emergency department	No	took no action	night shift		No	hedache /fatigue	no treatment	No	Yes	Yes	3	nothing	Female	No	No	No		No	socioeconomic causes (poverty for example)
311	26	female	resident	university hospital	jordanian	Anesthesia and icu	No	Adolescents and adults	No														No	No	Yes	5	nothing	No difference	Yes	Yes	No	don't know	Yes	decreased awareness of medical problems
312	24	female	resident	university hospital	jordanian	internal medicine	No	Adolescents and adults, Elderly	Yes	once	verbal			relatives of patient	Inpatient department - floor	Yes	took no action	day shift	week end	No	anger / frustration	no treatment	No	No	No	3	nothing	male	Yes	No	No	don't know	Yes	bad work environment (بيئة العمل مثل عدم توفر بعض الخدمات او نقص عدد الاطباء او مشاكل اخرى لها علاقة ببيئة العمل)
313	28	female	resident	university hospital	jordanian	ENT	No	Children, Adolescents and adults	No											No	hedache /fatigue, fear /stress, irritability	no treatment	No	Yes	Yes	3	nothing	No difference	Yes	No	No	don't know	No	jealousy
314	30	male	specialist	military	jordanian	Anesthesia and icu	Yes	Children, Adolescents and adults, Elderly	No	once	verbal	No		relatives of patient	operating rooms	Yes		day shift	week days	No	anger / frustration	no treatment	No	No	Yes	3	nothing	No difference	Yes	Yes	No	No	No	bad work environment (بيئة العمل مثل عدم توفر بعض الخدمات او نقص عدد الاطباء او مشاكل اخرى لها علاقة ببيئة العمل)
315	25	male	General physician	goverment	jordanian	Intern	No	Adolescents and adults	Yes	2-3	emotional			relatives of patient	Emergency department	No	took no action	day shift	week end	No	anger / frustration	no treatment	No	Yes	Yes	3	leave or abcence	male	Yes	No	No	No	No	bad work environment (بيئة العمل مثل عدم توفر بعض الخدمات او نقص عدد الاطباء او مشاكل اخرى لها علاقة ببيئة العمل)
316	27	male	resident	goverment	jordanian	ENT	Yes	Adolescents and adults	Yes	more than 3	verbal			relatives of patient	Emergency department	No	took no action	night shift	week days	No	anger / frustration	no treatment	Yes	Yes	Yes	4	nothing	male	No	Yes	No	No	No	bad work environment (بيئة العمل مثل عدم توفر بعض الخدمات او نقص عدد الاطباء او مشاكل اخرى لها علاقة ببيئة العمل)
317	30	male	resident	university hospital	jordanian	orthopedics	No	Elderly	No											No	hedache /fatigue, fear /stress, anger / frustration, depression, irritability, difficulty sleeping	no treatment	No	Yes	Yes	3	nothing	Female	Yes	Yes	No	Yes	No	bad work environment (بيئة العمل مثل عدم توفر بعض الخدمات او نقص عدد الاطباء او مشاكل اخرى لها علاقة ببيئة العمل)
318	26	male	General physician	goverment	jordanian	General physician	No	Adolescents and adults, Elderly	Yes	more than 3	verbal			The patient	Outpatient clinic	Yes	tried to defend myself physically	day shift	week days	Yes	fear /stress, anger / frustration, depression	i treated myself	No	Yes	Yes	5	nothing	No difference	Yes	Yes	No	don't know	No	bad work environment (بيئة العمل مثل عدم توفر بعض الخدمات او نقص عدد الاطباء او مشاكل اخرى لها علاقة ببيئة العمل)
319	27	male	resident	university hospital	jordanian	internal medicine	Yes	Adolescents and adults, Elderly	Yes	once	verbal	No			Intensive care units (icu/ccu/nicu/picu)	Yes	took no action	night shift	week days	No	fear /stress		No	Yes	Yes	4	nothing	No difference	Yes	Yes	No	don't know	No	bad work environment (بيئة العمل مثل عدم توفر بعض الخدمات او نقص عدد الاطباء او مشاكل اخرى لها علاقة ببيئة العمل)
320	26	female	resident	university hospital	jordanian	Anesthesia and icu	Yes	Adolescents and adults, Elderly	No														Yes	No	No	3	nothing	Female	No	No	No	No	No	bad work environment (بيئة العمل مثل عدم توفر بعض الخدمات او نقص عدد الاطباء او مشاكل اخرى لها علاقة ببيئة العمل)
321	42	male	specialist	private	jordanian	Family medicine	No	Children, Adolescents and adults, Elderly	Yes	2-3	verbal			The patient	Outpatient clinic	No	tried to defend myself verbally	day shift	week days	No	depression	no treatment	No	Yes	Yes	3	transfer to another location	male	Yes	No	No	No	No	bad work environment (بيئة العمل مثل عدم توفر بعض الخدمات او نقص عدد الاطباء او مشاكل اخرى لها علاقة ببيئة العمل)
322	31	male	General physician	goverment	jordanian	General physician	No	Adolescents and adults	Yes	once	verbal	No		The patient	Outpatient clinic	No	took no action	day shift	week days		fear /stress, anger / frustration, irritability	no treatment	No	Yes	Yes	4	nothing	male	No	No	No	No	No	socioeconomic causes (poverty for example)
323	26	male	resident	university hospital	jordanian	orthopedics	No	Children, Adolescents and adults, Elderly	No														No	No	No	2	nothing	No difference	Yes	Yes	Yes	don't know	No	bad work environment (بيئة العمل مثل عدم توفر بعض الخدمات او نقص عدد الاطباء او مشاكل اخرى لها علاقة ببيئة العمل)
324	26	female	resident	private	jordanian	Radiology	Yes	Adolescents and adults	Yes	2-3	verbal			Co-worker	Inpatient department - floor	No	took no action	night shift	week days	No	depression	psyciatric	No	Yes	No	2	nothing	Female	No	No	No	No	No	bad work environment (بيئة العمل مثل عدم توفر بعض الخدمات او نقص عدد الاطباء او مشاكل اخرى لها علاقة ببيئة العمل)
325	25	male	General physician	private	jordanian	General physician	Yes	Adolescents and adults, Elderly	Yes	2-3	verbal			relatives of patient	Inpatient department - floor	No	took no action	day shift	week days	No	fear /stress, depression, irritability, difficulty sleeping	no treatment	No	Yes	Yes	4	leave or abcence	male	Yes	No	No	don't know	No	decreased awareness of medical problems
326	33	male	specialist	university hospital	jordanian	internal medicine	Yes	Elderly	Yes	once	verbal	No		relatives of patient	Outpatient clinic	No	tried to defend myself physically	day shift	week days	No	anger / frustration	no treatment	No	Yes	Yes	3	nothing	Female	No	No	No	No	No	bad work environment (بيئة العمل مثل عدم توفر بعض الخدمات او نقص عدد الاطباء او مشاكل اخرى لها علاقة ببيئة العمل)
327	59	male	consultant	private	jordanian	ENT	No	Adolescents and adults	No														No	No	Yes	3	nothing	male	No	No	No	No	No	socioeconomic causes (poverty for example)
328	30	male	resident	university hospital	jordanian	orthopedics	Yes	Children, Adolescents and adults, Elderly	Yes	2-3	verbal			Co-worker	Inpatient department - floor	No	took no action	night shift	week days, week end	No	anger / frustration, difficulty sleeping	no treatment	No	Yes	Yes	4	nothing	No difference	Yes	No	No	No	No	social media
329	32	female	resident	university hospital	non jordanian	Radiology	Yes	Elderly	Yes	once	verbal			relatives of patient	Inpatient department - floor	No	took no action	night shift	week days	No	hedache /fatigue	no treatment	No	Yes	Yes	2	nothing	male	No	No	No	No	No	decreased awareness of medical problems
330	29	male	General physician	private	jordanian	General physician	Yes	Adolescents and adults	No														Yes	Yes	No	2	nothing	No difference	No	No	No		No	bad work environment (بيئة العمل مثل عدم توفر بعض الخدمات او نقص عدد الاطباء او مشاكل اخرى لها علاقة ببيئة العمل)
331	27	male	resident	private	jordanian	internal medicine	Yes	Adolescents and adults, Elderly	Yes	2-3	verbal			relatives of patient	Inpatient department - floor	No	took no action	night shift	week end	No	anger / frustration	no treatment	No	No	No	3	nothing	male	Yes	No	Yes	don't know	No	bad work environment (بيئة العمل مثل عدم توفر بعض الخدمات او نقص عدد الاطباء او مشاكل اخرى لها علاقة ببيئة العمل)
332	38	male	specialist	university hospital	jordanian	internal medicine	No	Adolescents and adults, Elderly	Yes	2-3	verbal			relatives of patient	Intensive care units (icu/ccu/nicu/picu)	No	took no action	day shift	week days	No	anger / frustration	no treatment	No	Yes	Yes	4	nothing	No difference	No	No	No	No	No	bad work environment (بيئة العمل مثل عدم توفر بعض الخدمات او نقص عدد الاطباء او مشاكل اخرى لها علاقة ببيئة العمل)
333	38	male	specialist	military	jordanian	internal medicine	No	Adolescents and adults, Elderly	Yes	2-3	verbal			relatives of patient	Outpatient clinic	No		day shift	week days	No	hedache /fatigue, fear /stress, anger / frustration, irritability, difficulty sleeping	no treatment	No	Yes	Yes	4	nothing	male	No	No	No	No	No	socioeconomic causes (poverty for example)
334	30	male	resident	university hospital	jordanian	internal medicine	No	Adolescents and adults, Elderly	No	once													No	No	Yes	3	nothing	Female	Yes	No	Yes	Yes	No	bad work environment (بيئة العمل مثل عدم توفر بعض الخدمات او نقص عدد الاطباء او مشاكل اخرى لها علاقة ببيئة العمل)
335	33	male	resident	goverment	jordanian	general surgery	Yes	Adolescents and adults	Yes	2-3	emotional	No	No	relatives of patient	Emergency department	No	took no action	night shift	week end	No	anger / frustration	i treated myself	Yes	Yes	Yes	3	nothing	male	No	No	No	No	No	social media
336	32	male	General physician	goverment	jordanian	General physician	Yes	Adolescents and adults	Yes	more than 3	verbal			relatives of patient	Emergency department	Yes	took no action	night shift	week end		anger / frustration, depression, irritability	no treatment	No	No	No	3	nothing	No difference	Yes	No	No	No	No	bad work environment (بيئة العمل مثل عدم توفر بعض الخدمات او نقص عدد الاطباء او مشاكل اخرى لها علاقة ببيئة العمل)
337	32	female	specialist	university hospital	jordanian	internal medicine	No	Adolescents and adults	No														No	Yes	Yes	3	nothing	No difference	Yes	No	No	don't know	No	jealousy
338	25	female	intern	goverment	jordanian	General physician	No	Adolescents and adults	No											No			No	Yes	Yes	2	leave or abcence	No difference	Yes	Yes	Yes	don't know	No	bad work environment (بيئة العمل مثل عدم توفر بعض الخدمات او نقص عدد الاطباء او مشاكل اخرى لها علاقة ببيئة العمل)
339	35	male	specialist	university hospital	jordanian	internal medicine	Yes	Elderly	Yes	2-3	verbal			relatives of patient	Emergency department	No	tried to defend myself verbally	night shift	week days	No	anger / frustration	no treatment	No	No	Yes	4	nothing	male	No	No	No	No	No	bad work environment (بيئة العمل مثل عدم توفر بعض الخدمات او نقص عدد الاطباء او مشاكل اخرى لها علاقة ببيئة العمل)
340	26	male	resident	university hospital	jordanian	orthopedics	Yes	Adolescents and adults	No											No	irritability	no treatment	No	Yes	Yes	4	leave or abcence	No difference	Yes	Yes	No	don't know	No	bad work environment (بيئة العمل مثل عدم توفر بعض الخدمات او نقص عدد الاطباء او مشاكل اخرى لها علاقة ببيئة العمل)
341	30	male	General physician	private	jordanian	General physician	Yes	Adolescents and adults	No														No	No	No	1	nothing	male	No	No	Yes	don't know	No	bad work environment (بيئة العمل مثل عدم توفر بعض الخدمات او نقص عدد الاطباء او مشاكل اخرى لها علاقة ببيئة العمل)
342	25	male	General physician	private	jordanian	General physician	Yes	Children, Adolescents and adults, Elderly	No														No	Yes	No	2	nothing	male	No	No	No	don't know	No	bad work environment (بيئة العمل مثل عدم توفر بعض الخدمات او نقص عدد الاطباء او مشاكل اخرى لها علاقة ببيئة العمل)
343	26	male	General physician	goverment	jordanian	General physician	Yes	Adolescents and adults, Elderly	Yes	more than 3	physical	No		relatives of patient	Emergency department	Yes	tried to defend myself physically	night shift	week days, week end	Yes	hedache /fatigue, anger / frustration, depression	no treatment	No	Yes	Yes	3	transfer to another location	male	No	No	No	No	No	bad work environment (بيئة العمل مثل عدم توفر بعض الخدمات او نقص عدد الاطباء او مشاكل اخرى لها علاقة ببيئة العمل)
344	26	female	resident	goverment	jordanian	pediatrics	Yes	Children	Yes	2-3	verbal	No	No	relatives of patient	Emergency department	No	tried to defend myself physically	night shift	week days	No	hedache /fatigue, anger / frustration, irritability, difficulty sleeping	no treatment	No	Yes	Yes	3	nothing	male	No	No	No	No	No	jealousy
345	42	female	resident	private	jordanian	obstetrics and gynecology	No	Adolescents and adults	No											Yes	anger / frustration	no treatment	No	Yes	Yes	5	transfer to another location	No difference	No	No	No	No	No	bad work environment (بيئة العمل مثل عدم توفر بعض الخدمات او نقص عدد الاطباء او مشاكل اخرى لها علاقة ببيئة العمل)
346	26	female	General physician	private	jordanian	General physician	Yes	Adolescents and adults	Yes	2-3	verbal	No	No	relatives of patient	Inpatient department - floor	Yes	took no action	day shift	week days	No	fear /stress, anger / frustration, irritability	no treatment	No	Yes	Yes	2	nothing	Female	Yes	No	No	don't know	No	bad work environment (بيئة العمل مثل عدم توفر بعض الخدمات او نقص عدد الاطباء او مشاكل اخرى لها علاقة ببيئة العمل)
347	34	male	specialist	private	jordanian	Neurosurgery	No	Adolescents and adults	No	more than 3	emotional			relatives of patient	Outpatient clinic	No	took no action	day shift	week days	Yes	anger / frustration	no treatment	Yes	Yes	Yes	3	nothing	No difference	No	No	No	No	No	decreased awareness of medical problems
348	25	female	intern	university hospital	jordanian	General physician	Yes	Adolescents and adults	Yes	once	verbal	No		The patient	Emergency department	No	took no action	night shift	week days		depression		No	No	No	1	nothing	male	No	No	No	No	No	bad work environment (بيئة العمل مثل عدم توفر بعض الخدمات او نقص عدد الاطباء او مشاكل اخرى لها علاقة ببيئة العمل)
349	29	female	resident	university hospital	jordanian	obstetrics and gynecology	Yes	Adolescents and adults	Yes	2-3	verbal				Emergency department	No	took no action	day shift	week days	No	anger / frustration	no treatment	No	Yes	Yes	3	nothing	Female	Yes	Yes	No	No	No	social media
350	29	male	resident	goverment	jordanian	Anesthesia and icu	Yes	Children, Adolescents and adults, Elderly	Yes	more than 3	Verbal physical	No	No	Pt and relatives	Icu . Er	No	took no action	night shift	week end	No	hedache /fatigue, fear /stress, anger / frustration, depression, irritability, difficulty sleeping, Suicidal thoughts also	no treatment	No	Yes	Yes	5	nothing	male	No	No	No	No	No	bad work environment (بيئة العمل مثل عدم توفر بعض الخدمات او نقص عدد الاطباء او مشاكل اخرى لها علاقة ببيئة العمل)
351	25	female	intern	university hospital	jordanian	Intern	No	Adolescents and adults	No											No			No	No	Yes	1	nothing	No difference	Yes	Yes	No	don't know	Yes	bad work environment (بيئة العمل مثل عدم توفر بعض الخدمات او نقص عدد الاطباء او مشاكل اخرى لها علاقة ببيئة العمل)
352	25	male	resident	university hospital	jordanian	emergency	Yes	Elderly	Yes	more than 3	verbal	No	No	relatives of patient	Emergency department	No	tried to defend myself physically	night shift	week days	Yes	hedache /fatigue, fear /stress, anger / frustration, depression, irritability	no treatment	Yes	Yes	Yes	4	transfer to another location	male	No	Yes	No	No	No	decreased awareness of medical problems
353	27	male	resident	goverment	jordanian	pediatrics	No	Children	Yes	more than 3	verbal	No	No	relatives of patient	Emergency department	No	took no action	day shift	week days, week end	Yes	hedache /fatigue, fear /stress, anger / frustration, depression, irritability, difficulty sleeping	no treatment	Yes	Yes	Yes	5	nothing	No difference	No	No	No	No	No	social media
354	28	male	resident	university hospital	jordanian	general surgery	No	Adolescents and adults, Elderly	Yes	more than 3	verbal	No		relatives of patient	Emergency department	Yes	took no action	night shift	week days, week end	Yes	hedache /fatigue, fear /stress, anger / frustration, depression, difficulty sleeping	no treatment	Yes	No	Yes	5	nothing	No difference	No	No	No	No	No	bad work environment (بيئة العمل مثل عدم توفر بعض الخدمات او نقص عدد الاطباء او مشاكل اخرى لها علاقة ببيئة العمل)
355	35	male	specialist	university hospital	jordanian	emergency	Yes	Elderly	Yes	more than 3	verbal	No	No	relatives of patient	Emergency department	No	took no action	night shift	week end	No	irritability	no treatment	No	Yes	Yes	3	nothing	No difference	Yes	Yes	No	No	No	bad work environment (بيئة العمل مثل عدم توفر بعض الخدمات او نقص عدد الاطباء او مشاكل اخرى لها علاقة ببيئة العمل)
356	29	male	resident	private	jordanian	orthopedics	No	Adolescents and adults	Yes	2-3	verbal	No		relatives of patient	Emergency department	Yes	took no action	night shift	week end	No	depression	no treatment	No	Yes	Yes	3	nothing	No difference	Yes	No	No	don't know	Yes	bad work environment (بيئة العمل مثل عدم توفر بعض الخدمات او نقص عدد الاطباء او مشاكل اخرى لها علاقة ببيئة العمل)
357	25	male	resident	private	jordanian	internal medicine	Yes	Adolescents and adults, Elderly	Yes	2-3	verbal	No		Co-worker			took no action	day shift	week days	No	fear /stress, anger / frustration	no treatment	No	No	No	1	nothing	male	Yes	No	No		No	bad work environment (بيئة العمل مثل عدم توفر بعض الخدمات او نقص عدد الاطباء او مشاكل اخرى لها علاقة ببيئة العمل)
358	25	female	General physician	private	jordanian	General physician	No	Adolescents and adults, Elderly	Yes	once	verbal			relatives of patient	Emergency department	No	took no action	day shift	week days	No	fear /stress	no treatment	No	No	No	1	nothing	Female	No	No	No	No	No	socioeconomic causes (poverty for example)
359	29	male	General physician	goverment	jordanian	General physician	Yes	Elderly	Yes	2-3	verbal			relatives of patient	Emergency department	No	took no action	night shift	week end	No	anger / frustration, depression, difficulty sleeping	i treated myself	No	Yes	No	2	nothing	No difference	No	No	No	don't know	No	bad work environment (بيئة العمل مثل عدم توفر بعض الخدمات او نقص عدد الاطباء او مشاكل اخرى لها علاقة ببيئة العمل)
360	27	female	resident	goverment	jordanian	Family medicine	No	Children, Adolescents and adults, Elderly	Yes	once	verbal			The patient	Emergency department	No	took no action	day shift	week end	No	hedache /fatigue	no treatment	No	No	Yes	3	nothing	male	Yes	Yes	No	No	No	socioeconomic causes (poverty for example)
361	26	male	resident	university hospital	jordanian	Urology	Yes	Adolescents and adults, Elderly	No	2-3													No	Yes	Yes	2	nothing	Female	Yes	Yes	Yes		No	decreased awareness of medical problems
362	26	male	resident	university hospital	jordanian	Urology	No	Adolescents and adults	No											No	anger / frustration	i treated myself	Yes	Yes	Yes	4	nothing	male	No	No	No	No	No	decreased awareness of medical problems
363	29	female	General physician	private	jordanian	dentist	No	Adolescents and adults	No														Yes	Yes	Yes	3	nothing	male	No	No	No	don't know	No	bad work environment (بيئة العمل مثل عدم توفر بعض الخدمات او نقص عدد الاطباء او مشاكل اخرى لها علاقة ببيئة العمل)
364	27	female	resident	university hospital	jordanian	internal medicine	Yes	Adolescents and adults, Elderly	Yes	2-3	verbal			relatives of patient	Emergency department	No	took no action	night shift	week days, week end	No	anger / frustration, irritability	no treatment	No	No	Yes	3	nothing	Female	Yes	No	No	don't know	No	bad work environment (بيئة العمل مثل عدم توفر بعض الخدمات او نقص عدد الاطباء او مشاكل اخرى لها علاقة ببيئة العمل)
365	25	female	resident	university hospital	jordanian	pediatrics	Yes	Children	No											No			No	Yes	No	3	nothing	No difference	No	No	No	don't know	No	decreased awareness of medical problems
366	28	female	resident	university hospital	jordanian	internal medicine	No	Elderly	No	once	verbal	No	No	The patient	Inpatient department - floor	No	took no action	night shift	week days	No	anger / frustration, depression	no treatment	No	Yes	No	3	nothing	Female	Yes	No	No	don't know	No	bad work environment (بيئة العمل مثل عدم توفر بعض الخدمات او نقص عدد الاطباء او مشاكل اخرى لها علاقة ببيئة العمل)
367	27	male	General physician	goverment	jordanian	General physician	No	Adolescents and adults, Elderly	Yes	once	verbal			The patient	Outpatient clinic	Yes	took no action	day shift	week days	No	anger / frustration, irritability	no treatment	No	No	Yes	3	nothing	male	No	No	No	No	No	decreased awareness of medical problems
368	33	male	resident	goverment	jordanian	pediatrics	Yes	Children	Yes	2-3	verbal	No	No	relatives of patient	Emergency department	Yes	inform a legal party about the insult	night shift	week end	No	hedache /fatigue, fear /stress, anger / frustration, irritability	no treatment	No	Yes	Yes	4	transfer to another location	male	No	Yes	No	No	No	bad work environment (بيئة العمل مثل عدم توفر بعض الخدمات او نقص عدد الاطباء او مشاكل اخرى لها علاقة ببيئة العمل)
369	27	male	resident	private	jordanian	general surgery	Yes	Adolescents and adults	Yes	once	verbal			relatives of patient	Emergency department	No	took no action	night shift	week days	No	anger / frustration	no treatment	No	No	No	1	nothing	male	No	Yes	No	No	No	bad work environment (بيئة العمل مثل عدم توفر بعض الخدمات او نقص عدد الاطباء او مشاكل اخرى لها علاقة ببيئة العمل)
370	27	male	resident	military	jordanian	internal medicine	Yes	Adolescents and adults, Elderly	Yes	once	verbal			relatives of patient	Emergency department	No	took no action	night shift		No	Nothing	no treatment	No	No	No	1	nothing	No difference	Yes	No	Yes	don't know	No	decreased awareness of medical problems
371	28	female	resident	university hospital	jordanian	Family medicine	No	Children, Adolescents and adults, Elderly	No											No			No	Yes	Yes	3	nothing	No difference	No	Yes	No	don't know	No	decreased awareness of medical problems
372	30	male	resident	military	jordanian	orthopedics	No	Children, Adolescents and adults, Elderly	No											No			No	No	No	4	leave or abcence	Female	Yes	Yes	Yes		No	the internet use for the cause of patinet's illness
373	25	female	resident	university hospital	jordanian	pediatrics	No	Children	Yes	once	verbal			relatives of patient	Inpatient department - floor	No	took no action	night shift	week days	No	anger / frustration	no treatment	No	No	Yes	5	transfer to another location	Female	No	No	No	No	No	social media
374	30	female	resident	university hospital	jordanian	internal medicine	Yes	Adolescents and adults, Elderly	Yes	2-3	verbal			relatives of patient	Emergency department	No	took no action	day shift	week days	No	anger / frustration, irritability		No	No	Yes	3	nothing	No difference	No	No	No	No	No	decreased awareness of medical problems
375	27	female	resident	university hospital	jordanian	internal medicine	Yes	Elderly	Yes	more than 3	verbal			relatives of patient	Emergency department	No	tried to defend myself verbally	night shift	week end	No	hedache /fatigue, fear /stress, anger / frustration, depression, irritability, difficulty sleeping	i treated myself	No	Yes	Yes	5	nothing	No difference	Yes	No	No	No	No	decreased awareness of medical problems
376	30	female	resident	goverment	jordanian	Radiology	Yes	Adolescents and adults	Yes	2-3	verbal			The patient	Outpatient clinic	No	took no action	day shift	week days	No	fear /stress	no treatment	No	Yes	Yes	5	nothing	Female	No	Yes	No	No	No	decreased awareness of medical problems
377	33	male	intern	university hospital	jordanian	internal medicine	Yes	Elderly	Yes	2-3	verbal	No		relatives of patient	Inpatient department - floor	Yes	tried to defend myself physically	night shift	week days	No	anger / frustration, depression	no treatment	Yes	Yes	Yes	4	nothing	male	Yes	Yes	No	No	No	bad work environment (بيئة العمل مثل عدم توفر بعض الخدمات او نقص عدد الاطباء او مشاكل اخرى لها علاقة ببيئة العمل)
378	27	female	resident	university hospital	jordanian	Anesthesia and icu	No	Adolescents and adults	Yes	2-3	verbal	No	No	Co-worker	operating rooms	Yes	took no action	night shift	week days		hedache /fatigue, anger / frustration, irritability	i treated myself	No	No	No	1	nothing	Female	No	No	No	No	No	bad work environment (بيئة العمل مثل عدم توفر بعض الخدمات او نقص عدد الاطباء او مشاكل اخرى لها علاقة ببيئة العمل)
379	24	female	intern	university hospital	jordanian	Intern	No	Adolescents and adults	No														No	No	No	3	nothing	male	Yes	No	No	don't know	No	bad work environment (بيئة العمل مثل عدم توفر بعض الخدمات او نقص عدد الاطباء او مشاكل اخرى لها علاقة ببيئة العمل)
380	24	female	intern	university hospital	jordanian	General physician	Yes	Adolescents and adults	Yes	once	verbal			The patient	Emergency department	No	took no action	night shift	week days	No	fear /stress	no treatment	No	No	No	2	nothing	Female	No	No	No	don't know	No	bad work environment (بيئة العمل مثل عدم توفر بعض الخدمات او نقص عدد الاطباء او مشاكل اخرى لها علاقة ببيئة العمل)
381	26	female	General physician	goverment	jordanian	General physician	No	Children, Adolescents and adults, Elderly	Yes	more than 3	verbal	No	No	The patient	Outpatient clinic	Yes	took no action	day shift	week days	No	fear /stress, anger / frustration, depression, irritability	no treatment	No	Yes	Yes	3	nothing	No difference	No	No	No	No	Yes	bad work environment (بيئة العمل مثل عدم توفر بعض الخدمات او نقص عدد الاطباء او مشاكل اخرى لها علاقة ببيئة العمل)
382	27	female	intern	goverment	jordanian	General physician	No	Adolescents and adults	No	once	verbal	No	No	relatives of patient	Emergency department	No	took no action	day shift	week days	No	depression	no treatment	No	No	Yes	2	nothing	male	Yes	No	No	Yes	No	bad work environment (بيئة العمل مثل عدم توفر بعض الخدمات او نقص عدد الاطباء او مشاكل اخرى لها علاقة ببيئة العمل)
383	27	male	General physician	private	jordanian	General physician	Yes	Adolescents and adults	Yes	once	physical	No		The patient	Outpatient clinic	No	tried to defend myself physically	day shift	week days	No	fear /stress, anger / frustration, depression	no treatment	Yes	Yes	Yes	2	nothing	male	No	No	No	Yes	No	bad work environment (بيئة العمل مثل عدم توفر بعض الخدمات او نقص عدد الاطباء او مشاكل اخرى لها علاقة ببيئة العمل)
384	25	female	intern	university hospital	jordanian	General physician	Yes	Adolescents and adults	No											No			No	Yes	No	2	transfer to another location	male	Yes	No	Yes	don't know	Yes	bad work environment (بيئة العمل مثل عدم توفر بعض الخدمات او نقص عدد الاطباء او مشاكل اخرى لها علاقة ببيئة العمل)
385	25	male	General physician	goverment	jordanian	General physician	No	Adolescents and adults	No												fear /stress, anger / frustration, depression		Yes	Yes	Yes	5	leave or abcence	male	No	No	No	No	No	bad work environment (بيئة العمل مثل عدم توفر بعض الخدمات او نقص عدد الاطباء او مشاكل اخرى لها علاقة ببيئة العمل)
386	27	male	General physician	goverment	jordanian	General physician	Yes	Children, Adolescents and adults, Elderly	Yes	2-3	verbal	No		relatives of patient	Emergency department	No	took no action	night shift	week days	No	hedache /fatigue, fear /stress, anger / frustration, depression, irritability	i treated myself	No	Yes	Yes	2	nothing	male	No	No	No	No	No	socioeconomic causes (poverty for example)
387	26	male	General physician	military	jordanian	General physician	Yes	Adolescents and adults	Yes	more than 3	verbal	No	No	relatives of patient	Emergency department	No	took no action	day shift	week days	No	depression	i treated myself	Yes	Yes	Yes	4	leave or abcence	male	No	No	No	don't know	No	social media
388	38	male	resident	military	non jordanian	emergency	Yes	Adolescents and adults, Elderly	Yes	2-3	verbal			relatives of patient	Emergency department	No	tried to defend myself verbally	night shift	week end	Yes	anger / frustration	no treatment	No	Yes	Yes	2	nothing	No difference	No	Yes	No	don't know	No	bad work environment (بيئة العمل مثل عدم توفر بعض الخدمات او نقص عدد الاطباء او مشاكل اخرى لها علاقة ببيئة العمل)
389	25	male	General physician	goverment	jordanian	General physician	Yes	Adolescents and adults, Elderly	Yes	2-3	verbal			relatives of patient	Emergency department	No	took no action	night shift	week days	No	anger / frustration	no treatment	No	Yes	Yes	3	nothing	No difference	No	No	No	No	Yes	bad work environment (بيئة العمل مثل عدم توفر بعض الخدمات او نقص عدد الاطباء او مشاكل اخرى لها علاقة ببيئة العمل)
390	25	female	resident	private	jordanian	pediatrics	Yes	Children	Yes	2-3	verbal	No		relatives of patient	Inpatient department - floor	No	took no action	night shift	week days	No	irritability	no treatment	No	Yes	No	3	nothing	male	No	Yes	No	don't know	No	decreased awareness of medical problems
391	26	male	General physician	private	jordanian	General physician	Yes	Children, Adolescents and adults	Yes	2-3	physical	No	No	relatives of patient	Outpatient clinic	No	tried to defend myself physically	night shift	week days	No	hedache /fatigue, anger / frustration, depression, irritability, difficulty sleeping	no treatment	No	Yes	Yes	2	transfer to another location	No difference	No	No	No	don't know	No	bad work environment (بيئة العمل مثل عدم توفر بعض الخدمات او نقص عدد الاطباء او مشاكل اخرى لها علاقة ببيئة العمل)
392	29	female	resident	goverment	jordanian	Ophthalmology	Yes	Adolescents and adults	Yes	2-3	emotional			relatives of patient	Emergency department	No	took no action	night shift	week end	No	anger / frustration	no treatment	No	Yes	Yes	3	nothing	male	No	No	No	No	No	bad work environment (بيئة العمل مثل عدم توفر بعض الخدمات او نقص عدد الاطباء او مشاكل اخرى لها علاقة ببيئة العمل)
393	34	male	specialist	goverment	jordanian	ENT	No	Adolescents and adults	No														No	No	Yes	3	nothing	male	No	No	No	don't know	No	social media
394	25	female	intern	goverment	jordanian	General physician	No	Adolescents and adults	Yes	once	verbal	No		relatives of patient	Emergency department	No	took no action	day shift	week days	No	fear /stress, anger / frustration, depression, irritability	no treatment	No	Yes	Yes	2	leave or abcence	male	No	No	Yes	don't know	Yes	bad work environment (بيئة العمل مثل عدم توفر بعض الخدمات او نقص عدد الاطباء او مشاكل اخرى لها علاقة ببيئة العمل)
395	26	male	General physician	private	jordanian	General physician	Yes	Adolescents and adults	Yes	2-3	verbal			relatives of patient	Emergency department	No	took no action	night shift	week end	No	hedache /fatigue	i treated myself	No	Yes	Yes	3	transfer to another location	No difference	No	No	Yes	Yes	No	bad work environment (بيئة العمل مثل عدم توفر بعض الخدمات او نقص عدد الاطباء او مشاكل اخرى لها علاقة ببيئة العمل)
396	28	female	resident	goverment	jordanian	dentist	Yes	Children, Adolescents and adults	Yes	more than 3	verbal			relatives of patient	Outpatient clinic	No	took no action	day shift	week days		anger / frustration, depression, irritability		Yes	Yes	Yes	4	nothing	No difference	No	No	No	No	No	bad work environment (بيئة العمل مثل عدم توفر بعض الخدمات او نقص عدد الاطباء او مشاكل اخرى لها علاقة ببيئة العمل)
397	27	male	resident	university hospital	jordanian	Family medicine	Yes	Adolescents and adults	Yes	2-3	verbal	No	No	The patient	Outpatient clinic	No	took no action	day shift	week days	No	anger / frustration, irritability	no treatment	No	Yes	Yes	2	nothing	Female	Yes	Yes	No	No	No	decreased awareness of medical problems
398	27	female	resident	military	jordanian	obstetrics and gynecology	Yes	Adolescents and adults, Elderly	Yes	more than 3	verbal			relatives of patient	Outpatient clinic		tried to defend myself verbally	night shift	week days, week end	No	hedache /fatigue, fear /stress, anger / frustration, depression, irritability, difficulty sleeping	psyciatric	No	Yes	Yes	4	nothing	male	Yes	Yes	No	don't know	No	bad work environment (بيئة العمل مثل عدم توفر بعض الخدمات او نقص عدد الاطباء او مشاكل اخرى لها علاقة ببيئة العمل)
399	29	female	resident	university hospital	jordanian	internal medicine	No	Adolescents and adults, Elderly	Yes	once	verbal	No	No	relatives of patient	Intensive care units (icu/ccu/nicu/picu)	Yes	took no action	night shift	week days	No	fear /stress, anger / frustration	no treatment	No	Yes	Yes	3	nothing	Female	Yes	No	Yes	No	No	decreased awareness of medical problems
400	26	female	resident	university hospital	jordanian	internal medicine	Yes	Adolescents and adults, Elderly	Yes	more than 3	verbal	No		relatives of patient	Emergency department	No	took no action	day shift	week days, week end	No	fear /stress, anger / frustration, irritability	no treatment	No	Yes	Yes	4	nothing	male	No	No	No	No	No	decreased awareness of medical problems
401	25	female	resident	private	jordanian	internal medicine	Yes	Adolescents and adults, Elderly	Yes	2-3	verbal	No	No	relatives of patient	Inpatient department - floor	No	took no action	day shift	week days	No	anger / frustration, irritability	no treatment	No	Yes	No	2	nothing	No difference	Yes	Yes	Yes	No	No	decreased awareness of medical problems
402	25	female	General physician	private	jordanian	General physician	Yes	Adolescents and adults	Yes	2-3	verbal			relatives of patient	Inpatient department - floor	No	took no action	night shift	week days	No	anger / frustration		No	No	No	3	nothing	No difference	Yes	Yes	Yes	No	No	decreased awareness of medical problems
403	24	female	intern	university hospital	jordanian	Intern	Yes	Adolescents and adults	Yes	more than 3	verbal			All of them , patients , their relatives and of course my co-workers	Emergency department	No	tried to defend myself verbally	night shift	week days, week end	No	hedache /fatigue, fear /stress, anger / frustration, depression, irritability	no treatment	No	Yes	Yes	4	nothing	Female	No	No	No	No	No	bad work environment (بيئة العمل مثل عدم توفر بعض الخدمات او نقص عدد الاطباء او مشاكل اخرى لها علاقة ببيئة العمل)
404	28	male	resident	private	jordanian	pediatrics	Yes	Children	Yes	2-3	verbal	No			Inpatient department - floor	No	took no action	day shift	week days	No	irritability		No	Yes	No	2	nothing	No difference	Yes	No	No	don't know	No	bad work environment (بيئة العمل مثل عدم توفر بعض الخدمات او نقص عدد الاطباء او مشاكل اخرى لها علاقة ببيئة العمل)
405	27	male	resident	university hospital	jordanian	general surgery	Yes	Adolescents and adults	Yes	2-3	verbal	Yes	No	Co-worker	operating rooms	No		day shift	week days				Yes	No	Yes	3	leave or abcence	No difference	No	No	Yes		No	bad work environment (بيئة العمل مثل عدم توفر بعض الخدمات او نقص عدد الاطباء او مشاكل اخرى لها علاقة ببيئة العمل)
406	72	male	specialist	private	jordanian	internal medicine	No	Adolescents and adults, Elderly	No														No	No	No	2	nothing	No difference	Yes	No	Yes	No	No	bad work environment (بيئة العمل مثل عدم توفر بعض الخدمات او نقص عدد الاطباء او مشاكل اخرى لها علاقة ببيئة العمل)
407	26	male	resident	private	jordanian	orthopedics	Yes	Elderly	No														No	Yes	Yes	3	nothing	male	Yes	No	No	Yes	No	social media
408	54	male	consultant	private	jordanian	internal medicine	No	Adolescents and adults	Yes	once	verbal			relatives of patient	Telephone call	No	took no action	day shift	week days	No	anger / frustration	no treatment	No	Yes	No	3	nothing	male	No	No	Yes	No	No	social media
409	29	male	specialist	private	jordanian	Ophthalmology	Yes	Children, Adolescents and adults, Elderly	Yes	2-3	verbal	No	No	The patient	Emergency department	No		night shift	week days, week end	No	hedache /fatigue, fear /stress, depression, irritability, difficulty sleeping	no treatment	No	No	No	2	nothing	No difference	No	No	No	No	No	decreased awareness of medical problems
410	25	female	intern	private	non jordanian	dentist	Yes	Adolescents and adults	No											No			No	No	No	1	nothing	No difference	Yes	Yes	Yes		Yes	decreased awareness of medical problems
411	30	female	specialist	private	jordanian	obstetrics and gynecology	Yes	Adolescents and adults	Yes	2-3	verbal			relatives of patient	Inpatient department - floor	No	took no action	night shift	week days	No	fear /stress, anger / frustration, irritability	no treatment	No	Yes	Yes	3	nothing	No difference	Yes	No	No	No	No	decreased awareness of medical problems
412	30	female	specialist	private	jordanian	internal medicine	Yes	Elderly	Yes	2-3	verbal			relatives of patient	Inpatient department - floor	No	took no action	night shift	week days	No	anger / frustration	no treatment	No	Yes	Yes	3	nothing	Female	Yes	Yes	No	No	No	bad work environment (بيئة العمل مثل عدم توفر بعض الخدمات او نقص عدد الاطباء او مشاكل اخرى لها علاقة ببيئة العمل)
413	34	male	specialist	private	non jordanian	general surgery	Yes	Adolescents and adults	No											No			No	Yes	Yes	4	transfer to another location	No difference	Yes	Yes	Yes	don't know	No	bad work environment (بيئة العمل مثل عدم توفر بعض الخدمات او نقص عدد الاطباء او مشاكل اخرى لها علاقة ببيئة العمل)
414	37	male	specialist	private	jordanian	emergency	Yes	Children, Adolescents and adults, Elderly	Yes	2-3	verbal	No		relatives of patient	Emergency department	No	inform a legal party about the insult	day shift	week days, week end	No	fear /stress, anger / frustration, depression	no treatment	No	Yes	Yes	5	transfer to another location	No difference	Yes	No	No	don't know	No	social media
415	31	male	resident	university hospital	jordanian	Anesthesia and icu	Yes	Children, Adolescents and adults, Elderly	Yes	more than 3	verbal	No	No	relatives of patient	Intensive care units (icu/ccu/nicu/picu)	No	took no action	night shift	week end	No	fear /stress, anger / frustration, depression, irritability, difficulty sleeping	psyciatric	No	Yes	Yes	4	leave or abcence	No difference	No	No	No	No	No	decreased awareness of medical problems
416	30	male	resident	private	jordanian	pediatrics	Yes	Children	No	once	verbal	No	No	relatives of patient	Inpatient department - floor	No	took no action	night shift	week days, week end	No	fear /stress, anger / frustration	no treatment	No	Yes	Yes	2	nothing	male	Yes	Yes	No	No	No	bad work environment (بيئة العمل مثل عدم توفر بعض الخدمات او نقص عدد الاطباء او مشاكل اخرى لها علاقة ببيئة العمل)
417	30	male	resident	university hospital	jordanian	orthopedics	Yes	Children, Adolescents and adults, Elderly	Yes	more than 3	verbal			relatives of patient	Outpatient clinic	No	tried to defend myself physically	day shift	week days	No	anger / frustration	no treatment	No	No	Yes	3	nothing	Female	No	No	No	No	No	social media
418	28	male	resident	private	jordanian	general surgery	No	Children, Adolescents and adults, Elderly	Yes	2-3	verbal			relatives of patient	Emergency department	No	took no action	night shift	week days, week end	No	anger / frustration	no treatment	No	Yes	Yes	3	nothing	No difference	No	No	No	No	No	decreased awareness of medical problems
419	27	male	resident	university hospital	jordanian	Anesthesia and icu	No	Children, Adolescents and adults, Elderly	No														Yes	Yes	Yes	3	nothing	male	Yes	No	No	don't know	No	social media
420	39	male	consultant	university hospital	jordanian	Anesthesia and icu	No	Adolescents and adults	No														No	Yes	No	3	nothing	No difference	No	No	No	don't know	No	bad work environment (بيئة العمل مثل عدم توفر بعض الخدمات او نقص عدد الاطباء او مشاكل اخرى لها علاقة ببيئة العمل)
421	26	male	resident	military	jordanian	orthopedics	Yes	Adolescents and adults	No														No	Yes	No	2	nothing	No difference	Yes	No	No	don't know	No	decreased awareness of medical problems
422	30	male	resident	university hospital	jordanian	emergency	Yes	Adolescents and adults, Elderly	Yes	2-3	verbal			relatives of patient	Emergency department	Yes	inform a legal party about the insult	night shift	week days	No	fear /stress	no treatment	No	No	Yes	3	nothing	No difference	Yes	Yes	No	No	No	decreased awareness of medical problems
423	25	female	General physician	university hospital	jordanian	General physician	Yes	Adolescents and adults	Yes	once	verbal			The patient	Emergency department	No	took no action	day shift	week days	No	anger / frustration		No	Yes	Yes	3	nothing	No difference	Yes	No	No	No	No	bad work environment (بيئة العمل مثل عدم توفر بعض الخدمات او نقص عدد الاطباء او مشاكل اخرى لها علاقة ببيئة العمل)
424	31	male	resident	private	jordanian	general surgery	Yes	Adolescents and adults	Yes	2-3	verbal			relatives of patient	Inpatient department - floor	No	took no action	night shift	week days	No	hedache /fatigue, anger / frustration	no treatment	No	Yes	Yes	3	nothing	male	No	Yes	No	No	No	social media
425	26	female	resident	military	jordanian	Dermatology	No	Adolescents and adults, Elderly	Yes	once	verbal			relatives of patient	Inpatient department - floor	No	tried to defend myself verbally	night shift	week days	No	anger / frustration, irritability, difficulty sleeping	no treatment	No	Yes	Yes	2	nothing	No difference	Yes	Yes	Yes	don't know	No	bad work environment (بيئة العمل مثل عدم توفر بعض الخدمات او نقص عدد الاطباء او مشاكل اخرى لها علاقة ببيئة العمل)
426	28	female	resident	university hospital	jordanian	pediatrics	Yes	Children	Yes	more than 3	verbal			relatives of patient	Emergency department	Yes	took no action	night shift	week days, week end	No	hedache /fatigue, fear /stress, anger / frustration, depression	no treatment	No	Yes	Yes	4	nothing	male	Yes	No	No	No	No	social media
427	25	female	intern	university hospital	jordanian	internal medicine	Yes	Adolescents and adults, Elderly	Yes	more than 3	verbal			relatives of patient	Inpatient department - floor	No	took no action	day shift	week days	No	depression	no treatment	Yes	Yes	Yes	3	nothing	Female	No	Yes	No	No	No	bad work environment (بيئة العمل مثل عدم توفر بعض الخدمات او نقص عدد الاطباء او مشاكل اخرى لها علاقة ببيئة العمل)
428	26	female	resident	military	jordanian	pediatrics	Yes	Children	Yes	2-3	emotional			Co-worker	Inpatient department - floor	No	took no action	day shift	week days	No	hedache /fatigue, fear /stress, anger / frustration, depression, irritability	i treated myself	Yes	Yes	Yes	3	leave or abcence	No difference	Yes	No	No	don't know	No	bad work environment (بيئة العمل مثل عدم توفر بعض الخدمات او نقص عدد الاطباء او مشاكل اخرى لها علاقة ببيئة العمل)
429	31	male	specialist	goverment	jordanian	internal medicine	No	Adolescents and adults, Elderly	Yes	2-3	verbal			relatives of patient	Emergency department	No	inform a legal party about the insult	night shift	week days	No	hedache /fatigue, fear /stress, anger / frustration, depression, irritability, difficulty sleeping	i treated myself	No	Yes	Yes	5	nothing	male	Yes	No	No	No	No	bad work environment (بيئة العمل مثل عدم توفر بعض الخدمات او نقص عدد الاطباء او مشاكل اخرى لها علاقة ببيئة العمل)
430	39	female	consultant	university hospital	jordanian	Ophthalmology	No	Adolescents and adults, Elderly	Yes	once	verbal			The patient	Outpatient clinic	Yes	took no action	day shift	week days	No	fear /stress	no treatment	No	Yes	No	2	nothing	No difference	No	No	No	No	No	socioeconomic causes (poverty for example)
431	33	male	resident	goverment	jordanian	orthopedics	No	Children, Adolescents and adults	No														No	No	Yes	3	nothing	male	Yes	Yes	No	Yes	No	decreased awareness of medical problems
432	29	female	intern	military	jordanian	dentist	No	Adolescents and adults, Elderly	Yes	more than 3	verbal			The patient	Outpatient clinic	No	took no action	day shift	week days	No	fear /stress, anger / frustration	no treatment	No	Yes	Yes	2	nothing	Female	Yes	No	No	No	No	bad work environment (بيئة العمل مثل عدم توفر بعض الخدمات او نقص عدد الاطباء او مشاكل اخرى لها علاقة ببيئة العمل)
433	26	male	intern	goverment	jordanian	emergency	Yes	Children, Elderly	Yes	once	emotional	No	No	Co-worker	Emergency department	No		night shift	week end	No	hedache /fatigue, fear /stress, depression, irritability		Yes	Yes	Yes	1	nothing	No difference	Yes	No	No		No	bad work environment (بيئة العمل مثل عدم توفر بعض الخدمات او نقص عدد الاطباء او مشاكل اخرى لها علاقة ببيئة العمل)
434	33	male	specialist	goverment	jordanian	obstetrics and gynecology	Yes	Adolescents and adults	Yes	2-3	verbal			relatives of patient	Inpatient department - floor	No	tried to defend myself physically	night shift	week days		anger / frustration, irritability	no treatment	No	Yes	Yes	3	nothing	male	No	No	No	don't know	No	decreased awareness of medical problems
435	33	male	resident	goverment	jordanian	general surgery	Yes	Adolescents and adults	Yes	once	physical	No		relatives of patient	Emergency department	Yes	inform a legal party about the insult	day shift	week days	Yes	hedache /fatigue, difficulty sleeping	i treated myself	Yes	Yes	Yes	5	transfer to another location	male	Yes	Yes	No	don't know	No	social media
436	28	female	General physician	goverment	jordanian	General physician	No	Adolescents and adults	Yes	more than 3	verbal	No		The patient	Outpatient clinic	No	took no action	day shift	week days	No	hedache /fatigue, fear /stress, anger / frustration, depression, irritability	no treatment	Yes	Yes	Yes	4	nothing	No difference	No	No	No	No	No	bad work environment (بيئة العمل مثل عدم توفر بعض الخدمات او نقص عدد الاطباء او مشاكل اخرى لها علاقة ببيئة العمل)
437	25	male	General physician	goverment	jordanian	General physician	Yes	Adolescents and adults	Yes	2-3	emotional			relatives of patient	Emergency department	No	took no action	day shift	week days	No	hedache /fatigue, fear /stress, depression, difficulty sleeping	i treated myself	No	Yes	Yes	4	transfer to another location	Female	No	No	No	No	No	jealousy
438	29	male	resident	university hospital	jordanian	emergency	Yes	Elderly	Yes	2-3	verbal			relatives of patient	Emergency department	No	tried to defend myself verbally	day shift	week days	No	anger / frustration	no treatment	No	Yes	Yes	4	nothing	No difference	No	No	No	don't know	No	bad work environment (بيئة العمل مثل عدم توفر بعض الخدمات او نقص عدد الاطباء او مشاكل اخرى لها علاقة ببيئة العمل)
439	30	male	General physician	university hospital	jordanian	General physician	Yes	Adolescents and adults	Yes	2-3	verbal	No	No	relatives of patient	Outpatient clinic	Yes	inform a legal party about the insult	night shift	week days	Yes	depression	i treated myself	No	Yes	Yes	3	transfer to another location	No difference	No	No	No	No	No	socioeconomic causes (poverty for example)
440	29	male	resident	military	jordanian	pediatrics	Yes	Children	Yes	once	verbal			relatives of patient	Emergency department	No	tried to defend myself physically	day shift	week days	No	irritability	no treatment	No	Yes	Yes	4	nothing	male	No	No	No	No	No	social media
441	26	male	General physician	private	non jordanian	General physician	No	Elderly	No														No	Yes	No	2	nothing	male	Yes	No	No	don't know	No	social media
442	38	male	specialist	goverment	jordanian	general surgery	Yes	Adolescents and adults	Yes	more than 3	verbal			relatives of patient	Inpatient department - floor	No	took no action	night shift	week end	No	anger / frustration	no treatment	No	Yes	Yes	5	nothing	No difference	Yes	No	No	don't know	No	social media
443	28	female	resident	goverment	jordanian	pediatrics	Yes	Children	Yes	once	Obtaining phone number and harassing with phone calls, I was afraid to walk back home from KHCC			relatives of patient	Inpatient department - floor	Yes	took no action	night shift	week days, week end	No	fear /stress	no treatment	Yes	No	Yes	2	nothing	No difference	Yes	Yes	Yes	don't know	No	decreased awareness of medical problems
444	32	male	General physician	goverment	jordanian	internal medicine	Yes	Elderly	Yes	more than 3	physical	No	No	relatives of patient	Emergency department	Yes	inform a legal party about the insult	night shift	week days	Yes	hedache /fatigue, fear /stress, anger / frustration, depression, irritability, difficulty sleeping	i treated myself	No	Yes	Yes	5	leave or abcence	male	No	No	No	No	No	bad work environment (بيئة العمل مثل عدم توفر بعض الخدمات او نقص عدد الاطباء او مشاكل اخرى لها علاقة ببيئة العمل)
445	29	female	resident	goverment	jordanian	Radiology	Yes	Adolescents and adults	No														No	No	Yes	3	nothing	male	Yes	No	No		No	bad work environment (بيئة العمل مثل عدم توفر بعض الخدمات او نقص عدد الاطباء او مشاكل اخرى لها علاقة ببيئة العمل)
446	33	male	specialist	private	non jordanian	pediatrics	Yes	Children	Yes	once	verbal			relatives of patient	Inpatient department - floor	No	took no action	day shift	week days	No	anger / frustration	no treatment	No	Yes	Yes	2	nothing	male	No	Yes	No	don't know	No	social media
447	27	female	resident	university hospital	jordanian	internal medicine	Yes	Adolescents and adults, Elderly	Yes	once	verbal	No	No	relatives of patient	Inpatient department - floor	No	took no action	day shift	week days, week end	No	fear /stress	no treatment	No	No	Yes	3	nothing	No difference	No	No	No	No	No	socioeconomic causes (poverty for example)
448	31	male	resident	military	jordanian	Physical medicine and rehabilitation	Yes	Adolescents and adults	No	2-3	verbal			relatives of patient	Inpatient department - floor	Yes	took no action	night shift	week days	No	fear /stress, irritability	no treatment	No	Yes	No	1	leave or abcence	male	Yes	Yes	No	No	No	bad work environment (بيئة العمل مثل عدم توفر بعض الخدمات او نقص عدد الاطباء او مشاكل اخرى لها علاقة ببيئة العمل)
449	33	male	resident	goverment	jordanian	general surgery	Yes	Children, Adolescents and adults, Elderly	Yes	once	verbal	No	No	relatives of patient	Emergency department	No	tried to defend myself verbally	night shift	week end	No	depression	no treatment	No	Yes	Yes	2	nothing	No difference	No	No	No	No	No	social media
450	45	male	specialist	goverment	jordanian	orthopedics	Yes	Adolescents and adults	Yes	more than 3	verbal	No	No	The patient	Outpatient clinic	No	tried to defend myself physically	day shift	week days	No	hedache /fatigue, fear /stress	no treatment	Yes	Yes	Yes	1	transfer to another location	male	No	No	Yes	don't know	No	bad work environment (بيئة العمل مثل عدم توفر بعض الخدمات او نقص عدد الاطباء او مشاكل اخرى لها علاقة ببيئة العمل)
451	29	female	resident	goverment	jordanian	Radiology	Yes	Adolescents and adults	Yes	2-3	verbal			relatives of patient	Outpatient clinic	No	took no action	day shift	week days	No	fear /stress	no treatment	Yes	Yes	Yes	3	nothing	No difference	Yes	No	No		No	bad work environment (بيئة العمل مثل عدم توفر بعض الخدمات او نقص عدد الاطباء او مشاكل اخرى لها علاقة ببيئة العمل)
452	29	male	resident	military	jordanian	pediatrics	Yes	Children	Yes	once	verbal			relatives of patient	Emergency department	No	tried to defend myself physically	day shift	week days	No	irritability	no treatment	No	Yes	Yes	4	nothing	male	No	No	No	No	No	social media
453	32	female	specialist	private	jordanian	Ophthalmology	No	Adolescents and adults	Yes	once	verbal	No		The patient	Outpatient clinic	No	Nothing	day shift	week days	No	fear /stress		No	Yes	Yes	4	transfer to another location	No difference	No	No	No	No	No	decreased awareness of medical problems
454	33	male	specialist	private	jordanian	orthopedics	No	Adolescents and adults, Elderly	Yes	once	verbal	No	No	relatives of patient	Emergency department	No	took no action	night shift	week days	No	fear /stress, irritability	no treatment	No	Yes	Yes	4	nothing	male	No	No	No	No	No	bad work environment (بيئة العمل مثل عدم توفر بعض الخدمات او نقص عدد الاطباء او مشاكل اخرى لها علاقة ببيئة العمل)
455	40	male	specialist	private	non jordanian	pediatrics	Yes	Children, Adolescents and adults	Yes	once	verbal			relatives of patient	Emergency department	No	took no action	night shift	week end	No	fear /stress	no treatment	No	Yes	No	5	nothing	male	No	No	No	No	No	bad work environment (بيئة العمل مثل عدم توفر بعض الخدمات او نقص عدد الاطباء او مشاكل اخرى لها علاقة ببيئة العمل)
456	36	male	resident	military	jordanian	emergency	Yes	Adolescents and adults, Elderly	No														No	No	No	2	transfer to another location	male	Yes	Yes	No	don't know	No	bad work environment (بيئة العمل مثل عدم توفر بعض الخدمات او نقص عدد الاطباء او مشاكل اخرى لها علاقة ببيئة العمل)
457	27	male	resident	military	jordanian	Family medicine	Yes	Adolescents and adults	Yes	2-3	verbal	No	No	relatives of patient	Emergency department	No	took no action	night shift	week end	No	anger / frustration, depression, irritability	no treatment	No	Yes	No	3	nothing	No difference	Yes	Yes	No	don't know	No	social media
458	35	male	resident	goverment	jordanian	general surgery	Yes	Adolescents and adults, Elderly	Yes	more than 3	verbal			The patient	Outpatient clinic	No	took no action	day shift	week days	No	fear /stress, anger / frustration, depression	i treated myself	Yes	Yes	Yes	4	nothing	male	No	No	No	No	No	bad work environment (بيئة العمل مثل عدم توفر بعض الخدمات او نقص عدد الاطباء او مشاكل اخرى لها علاقة ببيئة العمل)
459	25	male	General physician	private	jordanian	General physician	Yes	Adolescents and adults	Yes	2-3	verbal			relatives of patient	Emergency department	No	took no action	night shift	week end	No	anger / frustration	no treatment	Yes	Yes	Yes	3	nothing	male	Yes	No	No	don't know	No	bad work environment (بيئة العمل مثل عدم توفر بعض الخدمات او نقص عدد الاطباء او مشاكل اخرى لها علاقة ببيئة العمل)
460	43	male	specialist	private	jordanian	Family medicine	No	Children, Adolescents and adults, Elderly	No	once	verbal			The patient	Intensive care units (icu/ccu/nicu/picu)	No		day shift	week days	No	hedache /fatigue, fear /stress	no treatment	Yes	Yes	Yes	3	nothing	male	No	No	No	don't know	No	decreased awareness of medical problems
461	34	female	specialist	goverment	jordanian	internal medicine	No	Adolescents and adults, Elderly	Yes	2-3	verbal			relatives of patient	Outpatient clinic	No	took no action	day shift	week days	No	anger / frustration	no treatment	No	Yes	Yes	1	nothing	No difference	No	No	No	No	No	bad work environment (بيئة العمل مثل عدم توفر بعض الخدمات او نقص عدد الاطباء او مشاكل اخرى لها علاقة ببيئة العمل)
462	26	male	General physician	goverment	jordanian	General physician	No	Children, Adolescents and adults, Elderly	Yes	2-3	emotional			relatives of patient	Outpatient clinic	No	took no action	day shift	week days	No	hedache /fatigue, fear /stress, irritability	no treatment	No	Yes	No	2	nothing	male	No	No	No	No	No	bad work environment (بيئة العمل مثل عدم توفر بعض الخدمات او نقص عدد الاطباء او مشاكل اخرى لها علاقة ببيئة العمل)
463	34	female	resident	goverment	jordanian	Family medicine	No	Children, Adolescents and adults	Yes	2-3	verbal			The patient	Outpatient clinic	No	tried to defend myself physically	day shift	week days	No			No	No	Yes	3	nothing	No difference	No	No	No	don't know	No	bad work environment (بيئة العمل مثل عدم توفر بعض الخدمات او نقص عدد الاطباء او مشاكل اخرى لها علاقة ببيئة العمل)
464	35	male	specialist	private	jordanian	Urology	Yes	Adolescents and adults	Yes	once	verbal	No	No	relatives of patient	Outpatient clinic	Yes	took no action	day shift	week days	No	hedache /fatigue, fear /stress, anger / frustration, depression	no treatment	No	Yes	Yes	5	nothing	Female	Yes	Yes	No	No	No	social media
465	30	female	resident	goverment	jordanian	Family medicine	No	Elderly	Yes	2-3	verbal			The patient	Emergency department	No	tried to defend myself physically	day shift	week days	No	depression	no treatment	Yes	Yes	Yes	3	nothing	No difference	Yes	No	No	No	No	bad work environment (بيئة العمل مثل عدم توفر بعض الخدمات او نقص عدد الاطباء او مشاكل اخرى لها علاقة ببيئة العمل)
466	43	male	resident	private	jordanian	internal medicine	Yes	Adolescents and adults, Elderly	Yes	once	verbal			relatives of patient	Emergency department	No	took no action	night shift	week end	No	anger / frustration	no treatment	No	Yes	Yes	3	nothing	No difference	No	No	No	No	No	social media
467	40	male	specialist	private	jordanian	general surgery	Yes	Children	Yes	2-3	verbal			relatives of patient	Emergency department	No	tried to defend myself physically	night shift	week end	No	fear /stress	no treatment	No	Yes	Yes	4	transfer to another location	No difference	Yes	Yes	Yes	No	No	bad work environment (بيئة العمل مثل عدم توفر بعض الخدمات او نقص عدد الاطباء او مشاكل اخرى لها علاقة ببيئة العمل)
468	29	male	General physician	goverment	jordanian	General physician	No	Adolescents and adults, Elderly	Yes	2-3	verbal			The patient	Outpatient clinic	No	took no action	day shift	week days	No	anger / frustration, depression	no treatment	No	Yes	Yes	3	nothing	No difference	No	No	No	don't know	No	bad work environment (بيئة العمل مثل عدم توفر بعض الخدمات او نقص عدد الاطباء او مشاكل اخرى لها علاقة ببيئة العمل)
469	35	male	specialist	private	jordanian	Radiology	No	Children, Adolescents and adults, Elderly	Yes	once	verbal			relatives of patient	Outpatient clinic	No	tried to defend myself verbally	day shift	week days	No	irritability	no treatment	No	Yes	No	2	nothing	male	Yes	No	No	No	No	bad work environment (بيئة العمل مثل عدم توفر بعض الخدمات او نقص عدد الاطباء او مشاكل اخرى لها علاقة ببيئة العمل)
470	28	male	resident	private	jordanian	general surgery	Yes	Adolescents and adults	Yes	more than 3	verbal			relatives of patient	Emergency department	No	tried to defend myself verbally	night shift	week days	No	anger / frustration	no treatment	No	Yes	Yes	3	nothing	No difference	No	No	No	No	No	decreased awareness of medical problems
471	28	female	General physician	goverment	jordanian	General physician	No	Children, Adolescents and adults	Yes	more than 3	verbal			relatives of patient	Outpatient clinic	No	took no action	day shift	week days	No	anger / frustration, depression	no treatment	No	Yes	Yes	5	nothing	No difference	No	No	No	No	No	bad work environment (بيئة العمل مثل عدم توفر بعض الخدمات او نقص عدد الاطباء او مشاكل اخرى لها علاقة ببيئة العمل)
472	35	male	specialist	goverment	jordanian	Anesthesia and icu	Yes	Children, Adolescents and adults, Elderly	No														No	No	No	3	nothing	male	Yes	No	No		No	bad work environment (بيئة العمل مثل عدم توفر بعض الخدمات او نقص عدد الاطباء او مشاكل اخرى لها علاقة ببيئة العمل)
473	28	male	General physician	goverment	jordanian	General physician	Yes	Children, Adolescents and adults, Elderly	Yes	2-3	verbal			relatives of patient	Outpatient clinic	No	took no action	day shift	week days	No	fear /stress, anger / frustration, irritability	no treatment	No	No	No	1	nothing	No difference	No	No	No	No	No	social media
474	31	male	resident	goverment	jordanian	general surgery	Yes	Adolescents and adults	Yes	2-3	verbal	No		relatives of patient	Emergency department	No	took no action	night shift	week days	No	depression		No	Yes	Yes	4	leave or abcence	male	No	No	No	Yes	No	socioeconomic causes (poverty for example)
475	28	male	General physician	goverment	jordanian	General physician	Yes	Adolescents and adults	Yes	more than 3	verbal	Yes	No	The patient	Emergency department	Yes	took no action	day shift	week days	Yes	hedache /fatigue	no treatment	Yes	Yes	Yes	5	nothing	male	Yes	Yes	Yes	Yes	Yes	decreased awareness of medical problems
476	37	male	General physician	private	jordanian	General physician	Yes	Adolescents and adults	Yes	once	verbal	No	No	relatives of patient	Emergency department	No	took no action	night shift	week days	No	depression	no treatment	Yes	Yes	No	2	nothing	male	No	Yes	Yes	No	No	bad work environment (بيئة العمل مثل عدم توفر بعض الخدمات او نقص عدد الاطباء او مشاكل اخرى لها علاقة ببيئة العمل)
477	29	male	General physician	goverment	jordanian	General physician	No	Children, Adolescents and adults, Elderly	Yes	more than 3	verbal			relatives of patient	Outpatient clinic	Yes	inform a legal party about the insult	day shift	week days	No	hedache /fatigue, fear /stress, anger / frustration, irritability, difficulty sleeping	i treated myself	No	Yes	Yes	4	transfer to another location	No difference	No	No	No	No	No	bad work environment (بيئة العمل مثل عدم توفر بعض الخدمات او نقص عدد الاطباء او مشاكل اخرى لها علاقة ببيئة العمل)
478	39	male	specialist	military	jordanian	pediatrics	Yes	Children	Yes	more than 3	physical	No		The patient	Emergency department	No	tried to defend myself physically	night shift	week days, week end	Yes	hedache /fatigue, fear /stress, anger / frustration, depression, irritability, difficulty sleeping	no treatment	Yes	Yes	Yes	5	nothing	male	No	No	No	No	No	social media
479	30	male	resident	goverment	non jordanian	emergency	Yes	Adolescents and adults	Yes	more than 3	verbal			relatives of patient	Emergency department	No	took no action	night shift	week end	Yes	anger / frustration	i treated myself	Yes	Yes	Yes	4	nothing	male	No	No	No	No	No	social media
480	26	male	General physician	private	jordanian	General physician	Yes	Children, Adolescents and adults, Elderly	Yes	2-3	emotional			relatives of patient	Emergency department	No	took no action	day shift	week days		hedache /fatigue		No	No	No	3	nothing	male	No	Yes	No		No	bad work environment (بيئة العمل مثل عدم توفر بعض الخدمات او نقص عدد الاطباء او مشاكل اخرى لها علاقة ببيئة العمل)
481	30	male	General physician	private	jordanian	General physician	Yes	Adolescents and adults	Yes	more than 3	physical	No		The patient	Emergency department	No	took no action	night shift	week end	No	anger / frustration, depression, difficulty sleeping	no treatment	No	No	Yes	5	leave or abcence	male	No	No	No	No	No	socioeconomic causes (poverty for example)
482	25	male	intern	military	jordanian	General physician	Yes	Adolescents and adults	No											No	fear /stress, anger / frustration, irritability		No	Yes	Yes	3	transfer to another location	No difference	No	Yes	No	don't know	No	bad work environment (بيئة العمل مثل عدم توفر بعض الخدمات او نقص عدد الاطباء او مشاكل اخرى لها علاقة ببيئة العمل)
483	39	male	specialist	goverment	jordanian	Anesthesia and icu	Yes	Children, Adolescents and adults, Elderly	Yes	more than 3	verbal			The patient	Outpatient clinic	No	took no action	day shift	week days	No	anger / frustration	no treatment	Yes	Yes	Yes	5	nothing	No difference	Yes	Yes	No	No	No	socioeconomic causes (poverty for example)
484	28	male	resident	goverment	jordanian	orthopedics	Yes	Adolescents and adults	Yes	more than 3	verbal	No	No	relatives of patient	Emergency department	No	took no action	night shift	week days, week end	No	anger / frustration	no treatment	No	Yes	Yes	3	nothing	male	No	No	No	No	No	bad work environment (بيئة العمل مثل عدم توفر بعض الخدمات او نقص عدد الاطباء او مشاكل اخرى لها علاقة ببيئة العمل)
485	28	male	General physician	goverment	jordanian	General physician	Yes	Children, Adolescents and adults, Elderly	Yes	2-3	verbal			relatives of patient	Emergency department	No	took no action	day shift	week days		hedache /fatigue, fear /stress, anger / frustration, irritability	no treatment	Yes	Yes	Yes	4	nothing	No difference	No	No	No	No	No	bad work environment (بيئة العمل مثل عدم توفر بعض الخدمات او نقص عدد الاطباء او مشاكل اخرى لها علاقة ببيئة العمل)
486	28	female	General physician	goverment	jordanian	General physician	No	Children	Yes	2-3	verbal	No	No	relatives of patient	Outpatient clinic	No	took no action	day shift	week days	Yes	anger / frustration	i treated myself	No	Yes	Yes	5	nothing	No difference	No	No	No	No	No	bad work environment (بيئة العمل مثل عدم توفر بعض الخدمات او نقص عدد الاطباء او مشاكل اخرى لها علاقة ببيئة العمل)
487	34	male	specialist	goverment	jordanian	obstetrics and gynecology	Yes	Adolescents and adults	Yes	more than 3	verbal	No	No	The patient	Outpatient clinic	Yes	tried to defend myself verbally	day shift	week days	No	hedache /fatigue, fear /stress, anger / frustration, irritability	no treatment	No	Yes	Yes	5	nothing	No difference	No	No	No	No	No	bad work environment (بيئة العمل مثل عدم توفر بعض الخدمات او نقص عدد الاطباء او مشاكل اخرى لها علاقة ببيئة العمل)
488	31	male	General physician	goverment	jordanian	General physician	No	Adolescents and adults	No											No	hedache /fatigue	no treatment	No	No	Yes	3	nothing	male	No	No	No	No	No	bad work environment (بيئة العمل مثل عدم توفر بعض الخدمات او نقص عدد الاطباء او مشاكل اخرى لها علاقة ببيئة العمل)
489	26	female	General physician	goverment	jordanian	General physician	No	Children, Adolescents and adults, Elderly	Yes	more than 3	verbal	No		The patient	Outpatient clinic	No	took no action	day shift	week days				No	Yes	Yes	3	nothing	No difference	No	No	No	No	No	decreased awareness of medical problems
490	29	female	General physician	goverment	jordanian	General physician	No	Children, Adolescents and adults, Elderly	No	more than 3	physical												Yes	Yes	Yes	4	nothing	No difference	Yes	Yes	No	don't know	No	bad work environment (بيئة العمل مثل عدم توفر بعض الخدمات او نقص عدد الاطباء او مشاكل اخرى لها علاقة ببيئة العمل)
491	38	male	specialist	goverment	jordanian	Anesthesia and icu	Yes	Children, Adolescents and adults, Elderly	No											No			Yes	Yes	Yes	2	nothing	No difference	Yes	Yes	Yes	Yes	Yes	bad work environment (بيئة العمل مثل عدم توفر بعض الخدمات او نقص عدد الاطباء او مشاكل اخرى لها علاقة ببيئة العمل)
492	36	male	specialist	private	jordanian	obstetrics and gynecology	Yes	Adolescents and adults	No														Yes	No	No	2	nothing	male	Yes	Yes	No	don't know	No	bad work environment (بيئة العمل مثل عدم توفر بعض الخدمات او نقص عدد الاطباء او مشاكل اخرى لها علاقة ببيئة العمل)
493	41	male	specialist	goverment	jordanian	Physical medicine and rehabilitation	No	Children, Adolescents and adults, Elderly	Yes	more than 3	verbal			relatives of patient	Outpatient clinic	No	took no action	day shift	week days	No	fear /stress, depression, irritability, difficulty sleeping	no treatment	No	Yes	Yes	4	nothing	male	No	No	No	No	No	bad work environment (بيئة العمل مثل عدم توفر بعض الخدمات او نقص عدد الاطباء او مشاكل اخرى لها علاقة ببيئة العمل)
494	39	male	consultant	private	jordanian	internal medicine	No	Adolescents and adults, Elderly	Yes	once	verbal			The patient	Outpatient clinic	No	took no action	day shift	week days	No	hedache /fatigue, depression, difficulty sleeping	no treatment	No	Yes	Yes	4	transfer to another location	No difference	No	No	No	No	No	social media
495	30	male	resident	goverment	non jordanian	Physical medicine and rehabilitation	No	Children, Adolescents and adults, Elderly	Yes	once	physical	No		Co-worker	Outpatient clinic	No	took no action	day shift	week days	No	anger / frustration	no treatment	No	Yes	Yes	2	nothing	No difference	No	No	No	Yes	No	decreased awareness of medical problems
496	37	male	resident	goverment	jordanian	Physical medicine and rehabilitation	No	Children, Adolescents and adults, Elderly	Yes	once	verbal				Outpatient clinic	No		day shift	week days	No	hedache /fatigue, anger / frustration	i treated myself	No	Yes	No	2	nothing	male	No	No	No	No	No	bad work environment (بيئة العمل مثل عدم توفر بعض الخدمات او نقص عدد الاطباء او مشاكل اخرى لها علاقة ببيئة العمل)
497	30	male	General physician	private	jordanian	General physician	Yes	Children, Adolescents and adults, Elderly	Yes	more than 3	Verbal and emotional			The patient and his relatives	Outpatient clinic	Yes	took no action	day shift	week days	No	hedache /fatigue, fear /stress, anger / frustration, depression, irritability	i treated myself	No	Yes	Yes	4	nothing	No difference	No	No	No	don't know	No	bad work environment (بيئة العمل مثل عدم توفر بعض الخدمات او نقص عدد الاطباء او مشاكل اخرى لها علاقة ببيئة العمل)
498	26	male	General physician	goverment	jordanian	General physician	Yes	Adolescents and adults	Yes	2-3	verbal	No	No	relatives of patient	Emergency department	No	tried to defend myself physically	night shift	week end	No	depression	psyciatric	Yes	Yes	No	5	nothing	No difference	No	No	Yes	don't know	No	bad work environment (بيئة العمل مثل عدم توفر بعض الخدمات او نقص عدد الاطباء او مشاكل اخرى لها علاقة ببيئة العمل)
499	30	male	General physician	goverment	jordanian	General physician	Yes	Adolescents and adults	Yes	2-3	verbal	No	No	relatives of patient	Outpatient clinic	No	took no action	day shift	week days	No	anger / frustration	no treatment	No	Yes	Yes	3	leave or abcence	male	No	No	No	No	No	social media
500	32	male	specialist	goverment	jordanian	orthopedics	Yes	Adolescents and adults	Yes	2-3	verbal			relatives of patient	Outpatient clinic	Yes	tried to defend myself physically	day shift	week days	No	anger / frustration	no treatment	No	Yes	Yes	4	nothing	male	Yes	No	No	No	No	bad work environment (بيئة العمل مثل عدم توفر بعض الخدمات او نقص عدد الاطباء او مشاكل اخرى لها علاقة ببيئة العمل)
501	30	male	General physician	goverment	jordanian	General physician	No	Children, Adolescents and adults, Elderly	Yes	more than 3	verbal	No	No	The patient	Emergency department	No	took no action	day shift	week days	No	hedache /fatigue, fear /stress, anger / frustration, depression, irritability, difficulty sleeping	no treatment	No	Yes	Yes	5	nothing	male	No	No	No	don't know	No	decreased awareness of medical problems
502	30	female	General physician	goverment	jordanian	General physician	No	Children, Adolescents and adults, Elderly	Yes	more than 3	verbal			The patient		No	took no action	day shift	week days	No	hedache /fatigue, fear /stress, anger / frustration, depression, irritability, difficulty sleeping	no treatment	Yes	Yes	Yes	5	leave or abcence	No difference	No	No	No	No	No	bad work environment (بيئة العمل مثل عدم توفر بعض الخدمات او نقص عدد الاطباء او مشاكل اخرى لها علاقة ببيئة العمل)
503	29	male	General physician	goverment	jordanian	General physician	Yes	Children, Adolescents and adults, Elderly	Yes	2-3	verbal			relatives of patient	Emergency department	No	took no action	day shift	week days	No	anger / frustration, depression, difficulty sleeping	i treated myself	No	Yes	Yes	3	nothing	Female	No	Yes	Yes	don't know	No	bad work environment (بيئة العمل مثل عدم توفر بعض الخدمات او نقص عدد الاطباء او مشاكل اخرى لها علاقة ببيئة العمل)
504	29	male	resident	goverment	jordanian	Forensic medicine	Yes	Children, Adolescents and adults, Elderly	Yes	2-3	emotional	No	No	relatives of patient	Outpatient clinic	No	inform a legal party about the insult	day shift	week days	No	hedache /fatigue, fear /stress, anger / frustration, depression, irritability, difficulty sleeping	i treated myself	Yes	Yes	Yes	3	nothing	No difference	Yes	No	Yes	don't know	Yes	bad work environment (بيئة العمل مثل عدم توفر بعض الخدمات او نقص عدد الاطباء او مشاكل اخرى لها علاقة ببيئة العمل)
505	30	male	resident	goverment	jordanian	Radiology	Yes	Adolescents and adults	Yes	once	verbal	No	No	relatives of patient	Inpatient department - floor	No	took no action	night shift	week end	No	anger / frustration	no treatment	Yes	Yes	Yes	3	nothing	male	No	No	No	don't know	No	bad work environment (بيئة العمل مثل عدم توفر بعض الخدمات او نقص عدد الاطباء او مشاكل اخرى لها علاقة ببيئة العمل)
506	30	male	General physician	goverment	jordanian	General physician	Yes	Children, Adolescents and adults, Elderly	Yes	more than 3	verbal	No		relatives of patient	Emergency department	No	took no action	day shift	week days	No	fear /stress, anger / frustration, depression, irritability, difficulty sleeping	psyciatric	No	Yes	Yes	5	nothing	No difference	No	No	No	No	No	bad work environment (بيئة العمل مثل عدم توفر بعض الخدمات او نقص عدد الاطباء او مشاكل اخرى لها علاقة ببيئة العمل)
507	30	male	resident	goverment	jordanian	Radiology	No	Adolescents and adults, Elderly	Yes	2-3	verbal			The patient	Outpatient clinic	No	took no action	day shift	week days	No	anger / frustration, depression, irritability	i treated myself	No	Yes	Yes	2	nothing	No difference	Yes	Yes	No	No	No	bad work environment (بيئة العمل مثل عدم توفر بعض الخدمات او نقص عدد الاطباء او مشاكل اخرى لها علاقة ببيئة العمل)
508	38	male	specialist	goverment	jordanian	emergency	No	Children, Adolescents and adults, Elderly	Yes	more than 3	verbal			relatives of patient	Emergency department	No	took no action	night shift	week end	No	fear /stress, anger / frustration, depression	no treatment	No	No	Yes	1	nothing	No difference	Yes	No	No	don't know	No	bad work environment (بيئة العمل مثل عدم توفر بعض الخدمات او نقص عدد الاطباء او مشاكل اخرى لها علاقة ببيئة العمل)
509	34	male	General physician	goverment	jordanian	General physician	No	Adolescents and adults	Yes	2-3	verbal	No		relatives of patient	Emergency department	Yes	tried to defend myself physically	day shift	week days	No	anger / frustration	no treatment	No	Yes	Yes	3	nothing	No difference	No	No	Yes	No	No	social media
510	38	male	resident	goverment	jordanian	pediatrics	Yes	Children	Yes	more than 3	verbal			relatives of patient	Inpatient department - floor	No	took no action	night shift	week days	No	anger / frustration	no treatment	Yes	Yes	Yes	5	nothing	No difference	Yes	Yes	No	No	No	bad work environment (بيئة العمل مثل عدم توفر بعض الخدمات او نقص عدد الاطباء او مشاكل اخرى لها علاقة ببيئة العمل)
511	27	male	General physician	goverment	jordanian	General physician	Yes	Children, Adolescents and adults, Elderly	Yes	2-3	verbal			relatives of patient	Outpatient clinic	No	inform a legal party about the insult	day shift	week days, week end		hedache /fatigue, fear /stress, anger / frustration, irritability, difficulty sleeping		No	Yes	Yes	3	nothing	No difference	No	Yes	No	No	No	social media
512	34	male	resident	goverment	jordanian	Psychiatry	Yes	Adolescents and adults, Elderly	Yes	more than 3	verbal			The patient	Outpatient clinic	No	took no action	day shift	week days	No	anger / frustration, irritability	no treatment	Yes	Yes	Yes	3	nothing	No difference	Yes	No	Yes	don't know	No	bad work environment (بيئة العمل مثل عدم توفر بعض الخدمات او نقص عدد الاطباء او مشاكل اخرى لها علاقة ببيئة العمل)
513	50	female	specialist	private	non jordanian	Anesthesia and icu	No	Children, Adolescents and adults	Yes		emotional			The patient	Outpatient clinic	Yes	took no action	day shift	week days	No	fear /stress	no treatment	Yes	Yes	Yes	4	nothing	No difference	Yes	Yes	No	No	No	social media
514	30	male	resident	goverment	jordanian	orthopedics	Yes	Adolescents and adults	Yes	once	verbal	No	No	relatives of patient	Emergency department	No	took no action	day shift	week days	No	depression	no treatment	No	No	Yes	3	nothing	Female	No	No	No	No	Yes	bad work environment (بيئة العمل مثل عدم توفر بعض الخدمات او نقص عدد الاطباء او مشاكل اخرى لها علاقة ببيئة العمل)
515	31	male	resident	private	jordanian	emergency	Yes	Children, Adolescents and adults, Elderly	No											No			No	Yes	No	2	nothing	male	No	No	No	don't know	No	social media
516	34	male	resident	goverment	jordanian	internal medicine	Yes	Adolescents and adults, Elderly	Yes	once	verbal			relatives of patient	Outpatient clinic	No	took no action	day shift	week days	No	fear /stress, anger / frustration	no treatment	No	Yes	Yes	4	nothing	No difference	No	No	No	No	No	bad work environment (بيئة العمل مثل عدم توفر بعض الخدمات او نقص عدد الاطباء او مشاكل اخرى لها علاقة ببيئة العمل)
517	48	female	resident	private	jordanian	obstetrics and gynecology	No	Adolescents and adults	No			No	No	relatives of patient	Outpatient clinic	No	took no action	day shift	week days	No	anger / frustration	no treatment	No	Yes	Yes	5	transfer to another location	No difference	No	No	No	No	No	bad work environment (بيئة العمل مثل عدم توفر بعض الخدمات او نقص عدد الاطباء او مشاكل اخرى لها علاقة ببيئة العمل)
518	32	male	resident	goverment	jordanian	Psychiatry	No	Elderly	Yes	2-3	verbal	No	No	relatives of patient	Inpatient department - floor	No	took no action	night shift	week days	Yes	anger / frustration, depression, difficulty sleeping	no treatment	No	Yes	Yes	5	leave or abcence	male	Yes	Yes	No	No	No	socioeconomic causes (poverty for example)
519	32	male	resident	private	jordanian	orthopedics	Yes	Children, Adolescents and adults, Elderly	No											No			No	No	No	1	nothing	No difference	No	No	No	Yes	Yes	bad work environment (بيئة العمل مثل عدم توفر بعض الخدمات او نقص عدد الاطباء او مشاكل اخرى لها علاقة ببيئة العمل)
520	26	male	General physician	private	jordanian	General physician	Yes	Children	No														No	Yes	No	2	nothing	male	No	No	No	No	No	bad work environment (بيئة العمل مثل عدم توفر بعض الخدمات او نقص عدد الاطباء او مشاكل اخرى لها علاقة ببيئة العمل)
521	30	male	General physician	goverment	jordanian	internal medicine	Yes	Adolescents and adults, Elderly	Yes	more than 3	verbal			The patient	Emergency department	No	tried to defend myself physically	day shift	week days, week end	No	fear /stress, anger / frustration, depression, irritability, difficulty sleeping	i treated myself	No	Yes	Yes	3	nothing	No difference	No	No	No	No	No	bad work environment (بيئة العمل مثل عدم توفر بعض الخدمات او نقص عدد الاطباء او مشاكل اخرى لها علاقة ببيئة العمل)
522	37	male	resident	goverment	jordanian	Physical medicine and rehabilitation	No	Elderly	Yes	2-3	verbal	No	No	relatives of patient	Clinical	No	took no action	day shift	week days	No	fear /stress, depression	no treatment	Yes	Yes	Yes	2	nothing	male	Yes	No	Yes	don't know	No	socioeconomic causes (poverty for example)
523	33	male	resident	goverment	jordanian	emergency	Yes	Adolescents and adults	Yes	more than 3	verbal	No	No	relatives of patient	Emergency department	No	took no action	night shift	week end	Yes	hedache /fatigue, irritability	no treatment	Yes	Yes	Yes	4	lost my job	male	Yes	Yes	Yes	Yes	Yes	the internet use for the cause of patinet's illness
524	29	male	resident	goverment	jordanian	emergency	Yes	Children, Adolescents and adults, Elderly	Yes	2-3	verbal			relatives of patient	Emergency department	No	took no action	night shift	week days	No	hedache /fatigue, fear /stress, irritability	no treatment	No	No	Yes	5	nothing	male	Yes	No	No	No	No	bad work environment (بيئة العمل مثل عدم توفر بعض الخدمات او نقص عدد الاطباء او مشاكل اخرى لها علاقة ببيئة العمل)
525	30	female	specialist	private	jordanian	Radiology	No	Children, Adolescents and adults, Elderly	Yes	2-3	emotional			All of the above	Outpatient clinic	No	took no action	day shift	week days	No	anger / frustration, depression	no treatment	No	No	No	1	nothing	No difference	No	No	No	Yes	No	social media
526	34	male	resident	goverment	jordanian	emergency	Yes	Children, Adolescents and adults, Elderly	Yes	more than 3	verbal	No	No	relatives of patient	Emergency department	No	tried to defend myself verbally	night shift	week days	No	hedache /fatigue, fear /stress, anger / frustration, depression, irritability, difficulty sleeping	i treated myself	No	No	Yes	5	nothing	No difference	No	No	No	No	No	social media
527	31	male	resident	goverment	jordanian	emergency	Yes	Children, Adolescents and adults, Elderly	Yes	more than 3	verbal			relatives of patient	Emergency department	No	took no action	night shift	week end	No	depression	no treatment	No	Yes	Yes	5	nothing	male	Yes	Yes	No	don't know	No	socioeconomic causes (poverty for example)
528	35	male	General physician	private	jordanian	General physician	Yes	Children, Adolescents and adults, Elderly	No		physical			relatives of patient	clinic		took no action	day shift	week days	No	fear /stress, depression, difficulty sleeping	i treated myself	No	No	No	5	lost my job	male	Yes	No	No	Yes	No	bad work environment (بيئة العمل مثل عدم توفر بعض الخدمات او نقص عدد الاطباء او مشاكل اخرى لها علاقة ببيئة العمل)
529	33	male	resident	goverment	jordanian	emergency	Yes	Children, Adolescents and adults, Elderly	Yes	more than 3	verbal			relatives of patient	Emergency department	No	took no action	day shift	week days	No	depression, irritability	no treatment	No	Yes	Yes	5	nothing	No difference	Yes	No	No	No	No	bad work environment (بيئة العمل مثل عدم توفر بعض الخدمات او نقص عدد الاطباء او مشاكل اخرى لها علاقة ببيئة العمل)
530	31	male	resident	goverment	jordanian	emergency	Yes	Adolescents and adults	Yes	more than 3	verbal	No	No	relatives of patient	Emergency department	Yes	inform a legal party about the insult	night shift	week days, week end	No	fear /stress, anger / frustration, depression, irritability, difficulty sleeping	no treatment	Yes	Yes	Yes	4	nothing	male	No	No	No	No	No	bad work environment (بيئة العمل مثل عدم توفر بعض الخدمات او نقص عدد الاطباء او مشاكل اخرى لها علاقة ببيئة العمل)
531	42	male	resident	goverment	jordanian	emergency	Yes	Adolescents and adults	Yes	more than 3	Physical and verbal and emotional	No		relatives of patient	Emergency department	No	took no action	night shift	week days, week end	Yes	hedache /fatigue, fear /stress, anger / frustration, depression, irritability, difficulty sleeping	i treated myself	No	No	Yes	5	nothing	No difference	No	Yes	No	No	No	bad work environment (بيئة العمل مثل عدم توفر بعض الخدمات او نقص عدد الاطباء او مشاكل اخرى لها علاقة ببيئة العمل)
532	25	female	General physician	private	jordanian	General physician	No	Adolescents and adults	No											No			No	No	No	2	nothing	male	No	Yes	No	don't know	No	bad work environment (بيئة العمل مثل عدم توفر بعض الخدمات او نقص عدد الاطباء او مشاكل اخرى لها علاقة ببيئة العمل)
533	33	male	resident	goverment	jordanian	emergency	Yes	Children, Adolescents and adults, Elderly	Yes	once	verbal	No	No	relatives of patient	Emergency department	No	took no action	night shift	week days	No	hedache /fatigue, fear /stress, anger / frustration, difficulty sleeping	no treatment	Yes	Yes	Yes	5	nothing	No difference	Yes	Yes	Yes	don't know	No	bad work environment (بيئة العمل مثل عدم توفر بعض الخدمات او نقص عدد الاطباء او مشاكل اخرى لها علاقة ببيئة العمل)
534	33	male	resident	military	jordanian	general surgery	Yes	Adolescents and adults, Elderly	Yes	2-3	verbal	No	No	relatives of patient	Emergency department	No	took no action	night shift	week days	No	anger / frustration, depression	no treatment	No	Yes	Yes	2	nothing	male	No	No	No	No	No	socioeconomic causes (poverty for example)
535	40	male	specialist	goverment	jordanian	internal medicine	No	Elderly	No														Yes	Yes	Yes	3	nothing	No difference	No	No	No	No	No	social media
536	32	male	resident	goverment	jordanian	emergency	Yes	Children	Yes	more than 3	physical	Yes	No	The patient	Emergency department	Yes	inform a legal party about the insult	night shift	week days, week end	Yes	hedache /fatigue, fear /stress	physician (treated for an injury)	No	No	Yes	3	leave or abcence	male	Yes	Yes	Yes	Yes	Yes	bad work environment (بيئة العمل مثل عدم توفر بعض الخدمات او نقص عدد الاطباء او مشاكل اخرى لها علاقة ببيئة العمل)
537	32	male	resident	goverment	jordanian	emergency	Yes	Children, Adolescents and adults, Elderly	Yes	more than 3	verbal	No		relatives of patient	Emergency department	No	took no action	night shift	week days	No	hedache /fatigue, fear /stress, anger / frustration, depression, irritability, difficulty sleeping	no treatment	Yes	Yes	Yes	2	nothing	No difference	No	No	Yes	don't know	No	decreased awareness of medical problems
538	36	male	resident	goverment	jordanian	emergency	Yes	Children, Adolescents and adults, Elderly	Yes	more than 3	verbal			relatives of patient	Emergency department	No	tried to defend myself physically	night shift	week days	No	fear /stress, anger / frustration, depression	no treatment	No	Yes	Yes	5	nothing	male	No	No	No	No	No	bad work environment (بيئة العمل مثل عدم توفر بعض الخدمات او نقص عدد الاطباء او مشاكل اخرى لها علاقة ببيئة العمل)
539	32	male	resident	goverment	jordanian	emergency	Yes	Adolescents and adults, Elderly	Yes	more than 3	verbal			relatives of patient	Emergency department	No	tried to defend myself verbally	night shift	week end	No	hedache /fatigue, anger / frustration, depression, irritability	no treatment	No	Yes	Yes	5	nothing	male	No	No	No	No	No	bad work environment (بيئة العمل مثل عدم توفر بعض الخدمات او نقص عدد الاطباء او مشاكل اخرى لها علاقة ببيئة العمل)
540	33	male	resident	goverment	jordanian	emergency	Yes	Children, Adolescents and adults	Yes	more than 3	verbal	No	No	relatives of patient	Emergency department	No	took no action	night shift	week days, week end	No		no treatment	No	No	Yes	4	nothing	No difference	Yes	No	Yes	don't know	Yes	bad work environment (بيئة العمل مثل عدم توفر بعض الخدمات او نقص عدد الاطباء او مشاكل اخرى لها علاقة ببيئة العمل)
541	30	male	resident	goverment	jordanian	emergency	Yes	Children, Adolescents and adults, Elderly	Yes	2-3	emotional	No	No	relatives of patient	Emergency department	No	took no action	night shift	week end	No	depression	i treated myself	Yes	Yes	Yes	5	lost my job	No difference	Yes	Yes	Yes	Yes	Yes	socioeconomic causes (poverty for example)
542	27	male	resident	university hospital	jordanian	emergency	Yes	Adolescents and adults	Yes	2-3	verbal	No	No	relatives of patient	Emergency department	No	took no action	night shift	week days	Yes	depression	no treatment	No	Yes	Yes	5	transfer to another location	male	Yes	No	No	No	No	bad work environment (بيئة العمل مثل عدم توفر بعض الخدمات او نقص عدد الاطباء او مشاكل اخرى لها علاقة ببيئة العمل)
543	30	male	resident	university hospital	jordanian	emergency	Yes	Adolescents and adults	Yes	more than 3	verbal	No	No	relatives of patient	Emergency department	No	tried to defend myself physically	night shift	week days	No	anger / frustration	no treatment	No	Yes	Yes	5	nothing	No difference	No	No	No	No	No	social media
544	26	male	resident	university hospital	jordanian	emergency	Yes	Elderly	Yes	more than 3	verbal	Yes	Yes	relatives of patient	Emergency department	No	took no action	day shift	week days	Yes	fear /stress	no treatment	Yes	Yes	Yes	4	leave or abcence	male	Yes	Yes	Yes	Yes	Yes	decreased awareness of medical problems
545	36	male	resident	goverment	jordanian	general surgery	Yes	Adolescents and adults	No											No			No	Yes	Yes	1	nothing	male	Yes	No	No	don't know	No	bad work environment (بيئة العمل مثل عدم توفر بعض الخدمات او نقص عدد الاطباء او مشاكل اخرى لها علاقة ببيئة العمل)
546	26	male	General physician	private	jordanian	General physician	Yes	Adolescents and adults	Yes	2-3	verbal			The patient	Emergency department	No	inform a legal party about the insult	day shift	week days		fear /stress, anger / frustration, irritability		Yes	Yes	No	1	nothing	male	No	No	No	No	No	bad work environment (بيئة العمل مثل عدم توفر بعض الخدمات او نقص عدد الاطباء او مشاكل اخرى لها علاقة ببيئة العمل)
547	27	male	resident	university hospital	jordanian	emergency	Yes	Adolescents and adults	Yes	2-3	verbal	No	No	relatives of patient	Emergency department	No	took no action	night shift	week days	Yes	depression	no treatment	No	Yes	Yes	5	transfer to another location	male	Yes	No	No	No	No	bad work environment (بيئة العمل مثل عدم توفر بعض الخدمات او نقص عدد الاطباء او مشاكل اخرى لها علاقة ببيئة العمل)
548	29	male	resident	university hospital	jordanian	emergency	Yes	Adolescents and adults, Elderly	Yes	more than 3	verbal			relatives of patient	Emergency department	No	took no action	day shift	week days	No	hedache /fatigue, fear /stress, anger / frustration, irritability	no treatment	No	Yes	Yes	4	nothing	No difference	Yes	Yes	No	No	No	social media
549	27	female	General physician	goverment	jordanian	General physician	No	Adolescents and adults	Yes	more than 3	Verbal and sexual		No	Patients and co_workers	Outpatient clinic	Yes	inform a legal party about the insult	day shift	week days	No	hedache /fatigue, anger / frustration, depression, irritability	i treated myself	No	Yes	Yes	5	nothing	No difference	No	No	No	No	No	bad work environment (بيئة العمل مثل عدم توفر بعض الخدمات او نقص عدد الاطباء او مشاكل اخرى لها علاقة ببيئة العمل)
550	36	male	resident	private	jordanian	emergency	Yes	Children, Adolescents and adults, Elderly	Yes	2-3	physical	No		relatives of patient	Emergency department	Yes	inform a legal party about the insult	day shift	week days	No	fear /stress	psyciatric	No	Yes	Yes	3	nothing	male	No	No	No	No	No	socioeconomic causes (poverty for example)
551	28	male	resident	private	jordanian	emergency	Yes	Children, Adolescents and adults, Elderly	Yes	more than 3	verbal			relatives of patient	Emergency department	No	tried to defend myself physically	night shift	week days	No	anger / frustration, irritability	no treatment	Yes	Yes	Yes	5	nothing	No difference	No	No	No	don't know	No	bad work environment (بيئة العمل مثل عدم توفر بعض الخدمات او نقص عدد الاطباء او مشاكل اخرى لها علاقة ببيئة العمل)
552	31	male	resident	goverment	jordanian	internal medicine	Yes	Adolescents and adults, Elderly	Yes	more than 3	verbal	No		relatives of patient	Emergency department	Yes	inform a legal party about the insult	day shift	week days, week end	No	fear /stress, anger / frustration, depression, irritability	no treatment	No	Yes	Yes	5	transfer to another location	No difference	No	No	No	No	No	social media
553	29	male	resident	goverment	jordanian	general surgery	Yes	Children, Adolescents and adults, Elderly	Yes	2-3	verbal			relatives of patient	Emergency department	No	took no action	night shift	week days, week end	No	hedache /fatigue, fear /stress, anger / frustration, depression, irritability	no treatment	No	Yes	Yes	5	nothing	male	No	No	No	No	No	bad work environment (بيئة العمل مثل عدم توفر بعض الخدمات او نقص عدد الاطباء او مشاكل اخرى لها علاقة ببيئة العمل)
554	38	male	specialist	goverment	jordanian	Anesthesia and icu	Yes	Children, Adolescents and adults, Elderly	No											No			Yes	Yes	Yes	2	nothing	No difference	Yes	Yes	Yes	Yes	Yes	bad work environment (بيئة العمل مثل عدم توفر بعض الخدمات او نقص عدد الاطباء او مشاكل اخرى لها علاقة ببيئة العمل)
555	33	male	specialist	university hospital	jordanian	emergency	Yes	Children, Adolescents and adults, Elderly	Yes	2-3	physical	No	No	relatives of patient	Emergency department	Yes	inform a legal party about the insult	night shift	week days	No	anger / frustration, depression	no treatment	No	Yes	Yes	2	nothing	male	Yes	Yes	No	No	No	social media
556	37	female	specialist	university hospital	jordanian	emergency	Yes	Adolescents and adults	Yes	once	verbal			relatives of patient	Emergency department	No	took no action	day shift	week days	No	anger / frustration	no treatment	No	Yes	Yes	4	nothing	No difference	Yes	Yes	No	don't know	No	bad work environment (بيئة العمل مثل عدم توفر بعض الخدمات او نقص عدد الاطباء او مشاكل اخرى لها علاقة ببيئة العمل)
557	34	male	resident	goverment	jordanian	emergency	Yes	Children, Adolescents and adults, Elderly	Yes	more than 3	verbal	No	No	relatives of patient	Outpatient clinic	No	tried to defend myself physically	day shift	week days	No	hedache /fatigue, fear /stress, anger / frustration, depression, irritability	no treatment	No	Yes	Yes	5	nothing	No difference	Yes	Yes	No	don't know	No	bad work environment (بيئة العمل مثل عدم توفر بعض الخدمات او نقص عدد الاطباء او مشاكل اخرى لها علاقة ببيئة العمل)
558	37	male	resident	goverment	jordanian	emergency	Yes	Adolescents and adults	No											No	depression	physician (treated for an injury)	No	No	No	2	leave or abcence	male	No	No	No	don't know	No	bad work environment (بيئة العمل مثل عدم توفر بعض الخدمات او نقص عدد الاطباء او مشاكل اخرى لها علاقة ببيئة العمل)
559	35	male	specialist	university hospital	jordanian	internal medicine	Yes	Adolescents and adults, Elderly	No														No	Yes	Yes	2	nothing	male	No	No	No	don't know	No	social media
560	38	male	specialist	university hospital	jordanian	internal medicine	No	Adolescents and adults, Elderly	Yes	once	emotional	No	No	relatives of patient	Outpatient clinic	No	tried to defend myself physically	day shift	week days	No	anger / frustration, depression, irritability	no treatment	No	Yes	Yes	2	nothing	No difference	No	Yes	No	No	No	bad work environment (بيئة العمل مثل عدم توفر بعض الخدمات او نقص عدد الاطباء او مشاكل اخرى لها علاقة ببيئة العمل)
561	42	male	consultant	private	jordanian	general surgery	No	Adolescents and adults, Elderly	Yes	2-3	verbal			relatives of patient	Emergency department	No	took no action	day shift	week days	No	hedache /fatigue, anger / frustration, depression, irritability	no treatment	No	Yes	Yes	3	nothing	male	Yes	Yes	No	Yes	No	social media
562	41	male	consultant	university hospital	jordanian	Ophthalmology	No	Children, Adolescents and adults, Elderly	No														No	Yes	No	3	nothing	No difference	Yes	Yes	No	don't know	No	bad work environment (بيئة العمل مثل عدم توفر بعض الخدمات او نقص عدد الاطباء او مشاكل اخرى لها علاقة ببيئة العمل)
563	30	male	resident	university hospital	jordanian	Psychiatry	Yes	Adolescents and adults	Yes	more than 3	physical	No	No	relatives of patient	Emergency department	No	took no action	night shift	week days	Yes	Nothing	no treatment	No	No	No	1	nothing	No difference	Yes	Yes	No	Yes	No	bad work environment (بيئة العمل مثل عدم توفر بعض الخدمات او نقص عدد الاطباء او مشاكل اخرى لها علاقة ببيئة العمل)
564	33	male	specialist	university hospital	jordanian	internal medicine	No	Elderly	No														Yes	Yes	Yes	2	nothing	male	Yes	Yes	No	No	No	decreased awareness of medical problems
565	37	male	specialist	university hospital	non jordanian	internal medicine	No	Adolescents and adults, Elderly	Yes	2-3	verbal			relatives of patient	Outpatient clinic	No	took no action	day shift	week days	No	anger / frustration	no treatment	No	Yes	Yes	3	nothing	Female	No	No	No	No	No	bad work environment (بيئة العمل مثل عدم توفر بعض الخدمات او نقص عدد الاطباء او مشاكل اخرى لها علاقة ببيئة العمل)
566	34	male	specialist	private	jordanian	emergency	Yes	Adolescents and adults	Yes	more than 3	verbal			relatives of patient	Emergency department	No	tried to defend myself physically	day shift	week days, week end	No	fear /stress, anger / frustration, depression, irritability	no treatment	Yes	Yes	Yes	3	nothing	male	No	No	No	No	No	decreased awareness of medical problems
567	35	male	specialist	goverment	jordanian	internal medicine	Yes	Adolescents and adults, Elderly	Yes	2-3	verbal			relatives of patient	Inpatient department - floor	No	took no action	night shift	week end	No	fear /stress, depression, irritability	no treatment	No	Yes	Yes	3	transfer to another location	male	No	Yes	No	don't know	Yes	socioeconomic causes (poverty for example)
568	38	female	consultant	university hospital	jordanian	General physician	No	Adolescents and adults	Yes	more than 3	verbal			The patient	Outpatient clinic	No	tried to defend myself verbally	day shift	week days	No	anger / frustration	no treatment	No	No	No	1	nothing	No difference	No	No	No	don't know	No	social media
569	32	male	resident	military	jordanian	orthopedics	No	Adolescents and adults	Yes	once	verbal			relatives of patient	Emergency department	Yes	inform a legal party about the insult	night shift	week end	No	anger / frustration	no treatment	No	No	Yes	3	nothing	male	Yes	No	No	don't know	No	the internet use for the cause of patinet's illness
570	27	male	resident	university hospital	jordanian	Anesthesia and icu	Yes	Children, Adolescents and adults, Elderly	Yes	once	emotional	No		relatives of patient	Inpatient department - floor	Yes	took no action	night shift	week days	No	fear /stress, anger / frustration, irritability	no treatment	No	Yes	Yes	4	nothing	male	Yes	No	No	No	No	bad work environment (بيئة العمل مثل عدم توفر بعض الخدمات او نقص عدد الاطباء او مشاكل اخرى لها علاقة ببيئة العمل)
571	51	male	consultant	university hospital	jordanian	general surgery	No	Adolescents and adults	No											No			No	No	No	1	nothing	No difference	Yes	Yes	No	Yes	No	decreased awareness of medical problems
572	35	male	resident	goverment	jordanian	emergency	Yes	Adolescents and adults, Elderly	Yes	more than 3	physical	No	No	The patient	Emergency department	Yes	inform a legal party about the insult	day shift	week days	Yes	anger / frustration	no treatment	No	Yes	Yes	5	leave or abcence	male	Yes	Yes	Yes	No	No	bad work environment (بيئة العمل مثل عدم توفر بعض الخدمات او نقص عدد الاطباء او مشاكل اخرى لها علاقة ببيئة العمل)
573	30	male	resident	university hospital	non jordanian	orthopedics	No	Adolescents and adults	No	once													No	Yes	Yes	5	nothing	male	No	No	No	No	No	socioeconomic causes (poverty for example)
574	28	male	resident	university hospital	jordanian	Neurosurgery	Yes	Children, Adolescents and adults, Elderly	Yes	2-3	verbal			relatives of patient	Inpatient department - floor	No	took no action	night shift	week days	No	fear /stress, anger / frustration, depression	i treated myself	No	Yes	Yes	4	nothing	No difference	Yes	No	No	No	No	social media
575	36	male	consultant	private	jordanian	pediatrics	No	Children	Yes	once	verbal	No		relatives of patient	Intensive care units (icu/ccu/nicu/picu)	Yes	took no action	night shift	week days	No	irritability	no treatment	No	Yes	No	2	nothing	No difference	No	No	Yes	No	No	jealousy
576	27	female	resident	private	jordanian	pediatrics	Yes	Children	Yes	more than 3	verbal			relatives of patient	Emergency department	No	took no action			No	anger / frustration, depression, irritability	no treatment	No	Yes	Yes	3	nothing	No difference	No	No	No	No	No	bad work environment (بيئة العمل مثل عدم توفر بعض الخدمات او نقص عدد الاطباء او مشاكل اخرى لها علاقة ببيئة العمل)
577	28	female	resident	university hospital	jordanian	ENT	Yes	Children, Adolescents and adults, Elderly	No											No			No	Yes	Yes	2	nothing	Female	Yes	Yes	No	don't know	No	decreased awareness of medical problems
578	32	female	specialist	university hospital	jordanian	internal medicine	Yes	Adolescents and adults	No														No	No	Yes	3	nothing	No difference	Yes	No	No	Yes	No	jealousy
579	38	male	consultant	university hospital	jordanian	general surgery	Yes	Children	No											No			No	No	No	2	nothing	No difference	Yes	Yes	Yes	don't know	Yes	bad work environment (بيئة العمل مثل عدم توفر بعض الخدمات او نقص عدد الاطباء او مشاكل اخرى لها علاقة ببيئة العمل)
580	38	male	consultant	university hospital	jordanian	general surgery	Yes	Adolescents and adults	No														No	No	Yes	4	nothing	No difference	No	No	No		No	socioeconomic causes (poverty for example)
581	46	female	specialist	goverment	jordanian	obstetrics and gynecology	Yes	Adolescents and adults	No	once	verbal	No	No	The patient	Emergency department	Yes	took no action	day shift	week days	No	irritability, difficulty sleeping	psyciatric	No	No	No	3	nothing	Female	Yes	Yes	No	Yes	Yes	decreased awareness of medical problems
582	62	male	consultant	university hospital	jordanian	Forensic medicine	No	Adolescents and adults	No											No			No	No	No	1	nothing	No difference	Yes	Yes	Yes	don't know	Yes	decreased awareness of medical problems
583	52	female	consultant	private	jordanian	obstetrics and gynecology	No	Adolescents and adults	Yes	2-3	verbal	No	No	relatives of patient	Inpatient department - floor	No	took no action	day shift	week days	No	anger / frustration, irritability, difficulty sleeping	no treatment	No	No	No	3	nothing	Female	No	No	No	No	No	socioeconomic causes (poverty for example)
584	37	male	consultant	university hospital	jordanian	orthopedics	No	Children, Adolescents and adults, Elderly	No											No	Nothing	no treatment	No	No	No	1	nothing	male	No	No	No	don't know	No	bad work environment (بيئة العمل مثل عدم توفر بعض الخدمات او نقص عدد الاطباء او مشاكل اخرى لها علاقة ببيئة العمل)
585	41	male	specialist	goverment	non jordanian	Urology	No	Children, Adolescents and adults, Elderly	Yes	2-3	verbal			relatives of patient	Outpatient clinic	No	took no action	day shift	week days	No	fear /stress, anger / frustration	no treatment	No	Yes	Yes	2	nothing	male	Yes	Yes	No	Yes	No	bad work environment (بيئة العمل مثل عدم توفر بعض الخدمات او نقص عدد الاطباء او مشاكل اخرى لها علاقة ببيئة العمل)
586	39	male	specialist	goverment	jordanian	emergency	No	Elderly	No					Co-worker	Emergency department	No		night shift	week end	No	fear /stress	no treatment	No	Yes	Yes	3	nothing	male	No	No	No	don't know	No	bad work environment (بيئة العمل مثل عدم توفر بعض الخدمات او نقص عدد الاطباء او مشاكل اخرى لها علاقة ببيئة العمل)
587	38	female	specialist	university hospital	jordanian	internal medicine	No	Adolescents and adults, Elderly	No														No	Yes	No	3	leave or abcence	No difference	Yes	Yes	No		No	bad work environment (بيئة العمل مثل عدم توفر بعض الخدمات او نقص عدد الاطباء او مشاكل اخرى لها علاقة ببيئة العمل)
588	30	male	General physician	goverment	jordanian	General physician	Yes	Adolescents and adults	No	more than 3	physical	No	No	relatives of patient	Emergency department	No	took no action	night shift	week end	No	fear /stress, anger / frustration, depression, irritability	i treated myself	Yes	Yes	Yes	5	leave or abcence	No difference	Yes	No	No	No	Yes	bad work environment (بيئة العمل مثل عدم توفر بعض الخدمات او نقص عدد الاطباء او مشاكل اخرى لها علاقة ببيئة العمل)
589	32	male	General physician	goverment	jordanian	General physician	Yes	Children, Adolescents and adults, Elderly	Yes	more than 3		No	No	relatives of patient	Emergency department	No	took no action	night shift	week days	No	depression	no treatment	Yes	Yes	Yes	5	transfer to another location	No difference	Yes	No	No	No	No	bad work environment (بيئة العمل مثل عدم توفر بعض الخدمات او نقص عدد الاطباء او مشاكل اخرى لها علاقة ببيئة العمل)
590	27	male	General physician	goverment	jordanian	General physician	Yes	Adolescents and adults	Yes	2-3	physical	No	No	relatives of patient	Emergency department	Yes	inform a legal party about the insult	day shift	week days	No	fear /stress, anger / frustration	no treatment	No	Yes	Yes	5	leave or abcence	male	No	No	No	Yes	Yes	decreased awareness of medical problems
591	30	male	General physician	goverment	jordanian	General physician	Yes	Children, Adolescents and adults, Elderly	Yes	2-3	physical	No	No	relatives of patient	Emergency department	Yes	tried to defend myself physically	day shift	week days	Yes	hedache /fatigue, fear /stress, depression, irritability	physician (treated for an injury)	No	Yes	Yes	5	nothing	male	Yes	Yes	No	Yes	No	bad work environment (بيئة العمل مثل عدم توفر بعض الخدمات او نقص عدد الاطباء او مشاكل اخرى لها علاقة ببيئة العمل)
592	30	male	General physician	goverment	jordanian	General physician	Yes	Children, Adolescents and adults, Elderly	Yes	2-3	physical	No	No	relatives of patient	Emergency department	Yes	inform a legal party about the insult	day shift	week days	Yes	hedache /fatigue, fear /stress, depression, irritability	physician (treated for an injury)	No	Yes	Yes	5	nothing	male	Yes	Yes	No	Yes	No	bad work environment (بيئة العمل مثل عدم توفر بعض الخدمات او نقص عدد الاطباء او مشاكل اخرى لها علاقة ببيئة العمل)
593	30	male	General physician	goverment	jordanian	General physician	Yes	Children, Adolescents and adults, Elderly	Yes	more than 3	verbal			relatives of patient	Emergency department	No	took no action	night shift	week days, week end	No	hedache /fatigue, irritability	no treatment	No	Yes	Yes	5	nothing	No difference	Yes	Yes	No	No	No	bad work environment (بيئة العمل مثل عدم توفر بعض الخدمات او نقص عدد الاطباء او مشاكل اخرى لها علاقة ببيئة العمل)
594	34	male	General physician	private	jordanian	General physician	No	Adolescents and adults	No											No			No	Yes	Yes	5	transfer to another location	male	No	No	No	No	Yes	bad work environment (بيئة العمل مثل عدم توفر بعض الخدمات او نقص عدد الاطباء او مشاكل اخرى لها علاقة ببيئة العمل)
595	30	male	resident	university hospital	non jordanian	orthopedics	No	Adolescents and adults	No	once													No	Yes	Yes	5	nothing	male	No	No	No	No	No	socioeconomic causes (poverty for example)
596	31	female	resident	university hospital	jordanian	internal medicine	Yes	Adolescents and adults, Elderly	Yes	2-3	verbal	No		The patient	Intensive care units (icu/ccu/nicu/picu)	Yes	took no action	day shift	week end	No	fear /stress, anger / frustration	no treatment	No	Yes	Yes	4	nothing	No difference	No	No	No	No	No	bad work environment (بيئة العمل مثل عدم توفر بعض الخدمات او نقص عدد الاطباء او مشاكل اخرى لها علاقة ببيئة العمل)
597	30	male	General physician	goverment	jordanian	General physician	Yes	Adolescents and adults	No											No			No	No	No	5	nothing	No difference	Yes	Yes	No	don't know	No	bad work environment (بيئة العمل مثل عدم توفر بعض الخدمات او نقص عدد الاطباء او مشاكل اخرى لها علاقة ببيئة العمل)
598	31	male	resident	university hospital	non jordanian	ENT	Yes	Children, Adolescents and adults, Elderly	Yes	once	emotional			The patient	Inpatient department - floor	Yes	took no action	day shift	week days		anger / frustration, Feeling of racism	no treatment	No	Yes	No	2	nothing	Female	No	No	No	No	No	bad work environment (بيئة العمل مثل عدم توفر بعض الخدمات او نقص عدد الاطباء او مشاكل اخرى لها علاقة ببيئة العمل)
599	32	male	General physician	goverment	jordanian	General physician	Yes	Adolescents and adults	Yes	more than 3	physical	No	No	relatives of patient	Emergency department	Yes	tried to defend myself physically	night shift	week days	Yes	difficulty sleeping	i treated myself	Yes	Yes	Yes	5	transfer to another location	No difference	Yes	No	Yes	Yes	Yes	bad work environment (بيئة العمل مثل عدم توفر بعض الخدمات او نقص عدد الاطباء او مشاكل اخرى لها علاقة ببيئة العمل)
600	32	male	General physician	goverment	jordanian	General physician	Yes	Adolescents and adults	Yes	more than 3	physical	No	No	relatives of patient	Emergency department	Yes	tried to defend myself physically	night shift	week days	Yes	difficulty sleeping	i treated myself	Yes	Yes	Yes	5	transfer to another location	No difference	Yes	No	Yes	Yes	Yes	bad work environment (بيئة العمل مثل عدم توفر بعض الخدمات او نقص عدد الاطباء او مشاكل اخرى لها علاقة ببيئة العمل)
601	29	male	General physician	goverment	jordanian	General physician	Yes	Adolescents and adults	No														Yes	No	Yes	4	lost my job	male	Yes	Yes	No	No	No	bad work environment (بيئة العمل مثل عدم توفر بعض الخدمات او نقص عدد الاطباء او مشاكل اخرى لها علاقة ببيئة العمل)
602	28	male	intern	goverment	jordanian	emergency	Yes	Children, Adolescents and adults, Elderly	Yes	2-3	verbal	No		The patient	Emergency department	No	took no action	day shift	week end	No	anger / frustration	no treatment	No	Yes	Yes	5	nothing	No difference	No	No	No	don't know	No	bad work environment (بيئة العمل مثل عدم توفر بعض الخدمات او نقص عدد الاطباء او مشاكل اخرى لها علاقة ببيئة العمل)
603	26	female	General physician	private	jordanian	dentist	No	Children	No											No			Yes	Yes	No	3	transfer to another location	No difference	No	No	No	don't know	Yes	socioeconomic causes (poverty for example)
604	36	female	General physician	university hospital	jordanian	dentist	Yes	Adolescents and adults	Yes	once	verbal			The patient	Emergency department	No	took no action	night shift	week days	No	anger / frustration	no treatment	No	Yes	Yes	2	nothing	No difference	Yes	Yes	No	No	No	social media
605	26	male	General physician	goverment	jordanian	General physician	Yes	Children, Adolescents and adults, Elderly	Yes	more than 3	verbal	No		relatives of patient	Emergency department	Yes	took no action	night shift	week days, week end	No	anger / frustration, irritability	no treatment	No	Yes	Yes	5	nothing	male	No	No	No	No	No	bad work environment (بيئة العمل مثل عدم توفر بعض الخدمات او نقص عدد الاطباء او مشاكل اخرى لها علاقة ببيئة العمل)
606	32	male	specialist	private	jordanian	orthopedics	No	Adolescents and adults	No											Yes	depression	no treatment	No	Yes	Yes	3	transfer to another location	male	Yes	No	No	No	No	bad work environment (بيئة العمل مثل عدم توفر بعض الخدمات او نقص عدد الاطباء او مشاكل اخرى لها علاقة ببيئة العمل)
607	29	male	General physician	goverment	jordanian	General physician	Yes	Adolescents and adults	Yes	more than 3	verbal	No	No	relatives of patient	Emergency department	Yes	inform a legal party about the insult	night shift	week days	No	hedache /fatigue, anger / frustration, depression, irritability, difficulty sleeping	i treated myself	No	Yes	Yes	5	leave or abcence	No difference	No	Yes	No	No	No	bad work environment (بيئة العمل مثل عدم توفر بعض الخدمات او نقص عدد الاطباء او مشاكل اخرى لها علاقة ببيئة العمل)
608	35	female	consultant	university hospital	jordanian	Pathology	No	Adolescents and adults	Yes	2-3	verbal			Co-worker	Lab	Yes	took no action	day shift	week days	No	fear /stress, anger / frustration, irritability	no treatment	No	Yes	Yes	4	nothing	Female	No	No	No	No	No	bad work environment (بيئة العمل مثل عدم توفر بعض الخدمات او نقص عدد الاطباء او مشاكل اخرى لها علاقة ببيئة العمل)
609	27	male	resident	university hospital	jordanian	emergency	Yes	Adolescents and adults, Elderly	Yes	once	verbal	No		relatives of patient	Emergency department	No	took no action	night shift	week days	No	anger / frustration	no treatment	Yes	Yes	Yes	3	nothing	No difference	Yes	No	No	No	No	bad work environment (بيئة العمل مثل عدم توفر بعض الخدمات او نقص عدد الاطباء او مشاكل اخرى لها علاقة ببيئة العمل)
610	28	female	resident	university hospital	jordanian	Psychiatry	No	Adolescents and adults	Yes	once	verbal			The patient	Outpatient clinic	No	took no action	day shift	week days	No	anger / frustration	no treatment	No	Yes	No	2	nothing	Female	No	No	No	No	No	decreased awareness of medical problems
611	44	male	General physician	private	jordanian	internal medicine	Yes	Adolescents and adults, Elderly	Yes	once	verbal	No	No	The patient	Emergency department	No	took no action	night shift	week days	No	fear /stress	no treatment	Yes	Yes	Yes	2	nothing	No difference	Yes	Yes	No	No	No	socioeconomic causes (poverty for example)
612	28	female	General physician	goverment	jordanian	General physician	No	Children, Adolescents and adults, Elderly	Yes		emotional			Co-worker	Outpatient clinic	No	took no action	day shift	week days	No	hedache /fatigue, fear /stress, anger / frustration, depression, irritability, difficulty sleeping	no treatment	No	Yes	Yes	3	transfer to another location	Female	No	Yes	No	No	No	socioeconomic causes (poverty for example)
613	43	male	consultant	university hospital	jordanian	Neurosurgery	No	Adolescents and adults	No											No			No	Yes	No	2	nothing	Female	Yes	Yes	Yes	Yes	No	bad work environment (بيئة العمل مثل عدم توفر بعض الخدمات او نقص عدد الاطباء او مشاكل اخرى لها علاقة ببيئة العمل)
614	34	male	resident	military	jordanian	emergency	Yes	Elderly	Yes	once	verbal	No	No	relatives of patient	Emergency department	No	tried to defend myself verbally	day shift	week days	No	fear /stress	no treatment	No	No	No	4	nothing	male	Yes	Yes	No	don't know	No	decreased awareness of medical problems
615	41	male	consultant	goverment	jordanian	emergency	Yes	Adolescents and adults	No											No			No	Yes	Yes	2	transfer to another location	No difference	Yes	Yes	No	No	No	social media
616	36	male	specialist	goverment	jordanian	emergency	Yes	Adolescents and adults, Elderly	No														No	No	No	1	nothing	No difference	Yes	Yes	No	don't know	No	bad work environment (بيئة العمل مثل عدم توفر بعض الخدمات او نقص عدد الاطباء او مشاكل اخرى لها علاقة ببيئة العمل)
617	33	male	specialist	military	jordanian	general surgery	Yes	Adolescents and adults	Yes	2-3	verbal	No	No	relatives of patient	Inpatient department - floor	No	took no action	day shift	week days	No	hedache /fatigue, fear /stress, depression, irritability	no treatment	No	Yes	Yes	3	nothing	male	Yes	Yes	No	No	No	decreased awareness of medical problems
618	29	male	resident	military	jordanian	general surgery	Yes	Children, Adolescents and adults, Elderly	Yes	2-3	verbal			relatives of patient	Emergency department	Yes	took no action			No	depression	no treatment	No	Yes	Yes	4	nothing	No difference	No	No	No	No	No	decreased awareness of medical problems
619	27	male	resident	military	jordanian	ENT	No	Adolescents and adults, Elderly	Yes	2-3	verbal			relatives of patient	Inpatient department - floor	No	tried to defend myself physically	day shift	week days	No	hedache /fatigue, anger / frustration	no treatment	No	Yes	Yes	5	transfer to another location	No difference	No	Yes	No	No	No	socioeconomic causes (poverty for example)
620	31	male	resident	military	jordanian	general surgery	Yes	Adolescents and adults	No														No	Yes	Yes	4	transfer to another location	male	Yes	Yes	No	don't know	No	bad work environment (بيئة العمل مثل عدم توفر بعض الخدمات او نقص عدد الاطباء او مشاكل اخرى لها علاقة ببيئة العمل)
621	27	male	resident	military	jordanian	general surgery	Yes	Adolescents and adults, Elderly	Yes	more than 3	verbal			relatives of patient	Emergency department	No	took no action	night shift	week days	No	hedache /fatigue, fear /stress, anger / frustration, depression	no treatment	Yes	Yes	Yes	3	nothing	male	Yes	Yes	No	No	No	bad work environment (بيئة العمل مثل عدم توفر بعض الخدمات او نقص عدد الاطباء او مشاكل اخرى لها علاقة ببيئة العمل)
622	30	male	resident	military	jordanian	general surgery	Yes	Adolescents and adults, Elderly	Yes	more than 3	verbal	No	No	relatives of patient	Emergency department	No	took no action	night shift	week end	No	hedache /fatigue, fear /stress, anger / frustration, depression, irritability	no treatment	No	Yes	Yes	5	nothing	No difference	No	No	No	No	No	bad work environment (بيئة العمل مثل عدم توفر بعض الخدمات او نقص عدد الاطباء او مشاكل اخرى لها علاقة ببيئة العمل)
623	31	male	resident	military	jordanian	general surgery	Yes	Adolescents and adults, Elderly	No											No	anger / frustration	no treatment	No	Yes	No	1	nothing	No difference	No	Yes	No	No	No	bad work environment (بيئة العمل مثل عدم توفر بعض الخدمات او نقص عدد الاطباء او مشاكل اخرى لها علاقة ببيئة العمل)
624	33	male	specialist	military	jordanian	general surgery	Yes	Adolescents and adults	Yes	2-3	verbal	No	No	relatives of patient	Inpatient department - floor	No	tried to defend myself physically	day shift	week days	No	anger / frustration	no treatment	No	Yes	Yes	5	nothing	male	No	No	No	No	No	social media
625	29	male	resident	military	jordanian	general surgery	Yes	Adolescents and adults, Elderly	Yes	once	verbal	No	No	relatives of patient	operating rooms	No	took no action	night shift	week days	No	anger / frustration	no treatment	No	No	No	3	nothing	male	Yes	No	No	No	No	bad work environment (بيئة العمل مثل عدم توفر بعض الخدمات او نقص عدد الاطباء او مشاكل اخرى لها علاقة ببيئة العمل)
626	28	male	resident	military	jordanian	general surgery	Yes	Adolescents and adults, Elderly	Yes	once	verbal			relatives of patient	Emergency department	No	inform a legal party about the insult	night shift	week days	No	anger / frustration	no treatment	No	No	No	3	nothing	male	Yes	Yes	No	don't know	No	bad work environment (بيئة العمل مثل عدم توفر بعض الخدمات او نقص عدد الاطباء او مشاكل اخرى لها علاقة ببيئة العمل)
627	31	female	resident	military	jordanian	general surgery	Yes	Adolescents and adults, Elderly	Yes	more than 3	verbal			relatives of patient	Emergency department	No	took no action	night shift	week days	No	fear /stress, anger / frustration, irritability	no treatment	No	Yes	Yes	3	nothing	Female	Yes	No	No	No	No	bad work environment (بيئة العمل مثل عدم توفر بعض الخدمات او نقص عدد الاطباء او مشاكل اخرى لها علاقة ببيئة العمل)
628	30	male	resident	military	jordanian	general surgery	Yes	Adolescents and adults	No	2-3	verbal	No		relatives of patient	Emergency department	No	tried to defend myself physically	night shift	week days	No	anger / frustration, irritability		No	No	No	2	nothing	No difference	Yes	Yes	No	No	No	decreased awareness of medical problems
629	31	male	resident	military	jordanian	general surgery	Yes	Adolescents and adults	Yes		verbal			relatives of patient	Emergency department	Yes	tried to defend myself physically	day shift	week days	No	anger / frustration	no treatment	No	Yes	Yes	3	nothing	No difference	Yes	Yes	No	No	No	bad work environment (بيئة العمل مثل عدم توفر بعض الخدمات او نقص عدد الاطباء او مشاكل اخرى لها علاقة ببيئة العمل)
630	31	male	resident	military	jordanian	general surgery	Yes	Adolescents and adults	Yes	once	verbal	No		The patient	Inpatient department - floor	Yes	tried to defend myself physically	day shift	week days	No	anger / frustration		No	Yes	No	1	nothing	male	Yes	Yes	Yes	Yes	Yes	social media
631	27	male	resident	military	jordanian	general surgery	Yes	Adolescents and adults	Yes	more than 3	verbal			relatives of patient	All of the above	Yes	took no action	day shift	week days	Yes	fear /stress, anger / frustration, depression, irritability	no treatment	No	Yes	Yes	5	nothing	No difference	Yes	Yes	No	don't know	No	socioeconomic causes (poverty for example)
632	32	male	resident	military	jordanian	general surgery	Yes	Adolescents and adults	Yes	2-3	verbal				Emergency department	No	took no action	day shift	week days		anger / frustration	no treatment	Yes	Yes	Yes	4	transfer to another location	male	Yes	No	No	don't know	No	bad work environment (بيئة العمل مثل عدم توفر بعض الخدمات او نقص عدد الاطباء او مشاكل اخرى لها علاقة ببيئة العمل)
633	28	male	resident	military	jordanian	general surgery	Yes	Adolescents and adults	Yes	2-3	verbal			relatives of patient	Emergency department	No	took no action	night shift	week days		fear /stress, anger / frustration, depression, irritability	no treatment	No	Yes	Yes	3	nothing	No difference	Yes	No	Yes	don't know	No	social media
634	30	male	resident	military	jordanian	general surgery	Yes	Children, Adolescents and adults, Elderly	Yes	once	verbal			relatives of patient	Emergency department	No	took no action	night shift	week end	No	fear /stress	no treatment	No	No	Yes	4	nothing	male	Yes	Yes	No	Yes	No	social media
635	30	male	resident	military	jordanian	general surgery	Yes	Adolescents and adults	Yes	more than 3	verbal	No		relatives of patient	Emergency department	No	inform a legal party about the insult	day shift	week days		hedache /fatigue, fear /stress, anger / frustration, depression	no treatment	No	Yes	Yes	3	nothing	No difference	Yes	No	No	don't know	No	bad work environment (بيئة العمل مثل عدم توفر بعض الخدمات او نقص عدد الاطباء او مشاكل اخرى لها علاقة ببيئة العمل)
636	32	male	resident	military	jordanian	general surgery	No	Children, Adolescents and adults, Elderly	No	more than 3	verbal			relatives of patient	Emergency department	No	tried to defend myself physically	night shift	week days		depression, irritability	psyciatric	No	Yes	Yes	4	nothing	male	No	No	No	No	No	bad work environment (بيئة العمل مثل عدم توفر بعض الخدمات او نقص عدد الاطباء او مشاكل اخرى لها علاقة ببيئة العمل)
637	33	male	resident	military	jordanian	general surgery	Yes	Adolescents and adults, Elderly	Yes	2-3	verbal	No	No	relatives of patient	Emergency department	No	took no action	day shift	week days	No	anger / frustration	no treatment	No	No	No	1	nothing	male	Yes	Yes	Yes	No	No	bad work environment (بيئة العمل مثل عدم توفر بعض الخدمات او نقص عدد الاطباء او مشاكل اخرى لها علاقة ببيئة العمل)
638	32	male	resident	military	jordanian	orthopedics	No	Adolescents and adults	Yes	once	verbal			relatives of patient	Emergency department	Yes	inform a legal party about the insult	night shift	week end	No	anger / frustration	no treatment	No	No	Yes	3	nothing	male	Yes	No	No	don't know	No	the internet use for the cause of patinet's illness
639	34	female	specialist	military	jordanian	general surgery	Yes	Adolescents and adults	No											No			Yes	Yes	Yes	2	nothing	No difference	No	No	No	No	No	socioeconomic causes (poverty for example)
640	30	male	resident	military	jordanian	general surgery	Yes	Adolescents and adults	Yes	once	verbal			relatives of patient	Emergency department	No	took no action	night shift	week end	No	anger / frustration	no treatment	No	Yes	Yes	3	nothing	male	Yes	No	No	No	No	bad work environment (بيئة العمل مثل عدم توفر بعض الخدمات او نقص عدد الاطباء او مشاكل اخرى لها علاقة ببيئة العمل)
641	30	male	resident	military	jordanian	general surgery	Yes	Adolescents and adults	Yes	2-3	verbal	No	No	relatives of patient	Emergency department	Yes	took no action	day shift	week days	No	hedache /fatigue, anger / frustration, irritability	i treated myself	No	Yes	Yes	4	nothing	male	Yes	Yes	No	No	No	jealousy
642	34	male	resident	military	jordanian	general surgery	Yes	Children, Adolescents and adults, Elderly	No											No	hedache /fatigue, fear /stress, anger / frustration, depression, irritability, difficulty sleeping		No	Yes	Yes	3	nothing	No difference	Yes	Yes	Yes	don't know	No	the internet use for the cause of patinet's illness
643	31	male	resident	military	jordanian	general surgery	Yes	Adolescents and adults	Yes		verbal			relatives of patient	Emergency department	Yes	tried to defend myself physically	day shift	week days	No	anger / frustration	no treatment	No	Yes	Yes	3	nothing	No difference	Yes	Yes	No	No	No	bad work environment (بيئة العمل مثل عدم توفر بعض الخدمات او نقص عدد الاطباء او مشاكل اخرى لها علاقة ببيئة العمل)
644	29	male	resident	military	jordanian	general surgery	Yes	Adolescents and adults	Yes	2-3	verbal			relatives of patient	Emergency department	No	took no action	night shift		No	anger / frustration		No	No	Yes	5	nothing	No difference	Yes	Yes	No	No	No	bad work environment (بيئة العمل مثل عدم توفر بعض الخدمات او نقص عدد الاطباء او مشاكل اخرى لها علاقة ببيئة العمل)
645	31	male	resident	military	jordanian	general surgery	No	Adolescents and adults, Elderly	Yes	2-3	verbal			relatives of patient	Emergency department	No	tried to defend myself verbally	day shift	week days	No	anger / frustration	no treatment	No	Yes	No	2	nothing	male	Yes	No	No	No	No	bad work environment (بيئة العمل مثل عدم توفر بعض الخدمات او نقص عدد الاطباء او مشاكل اخرى لها علاقة ببيئة العمل)
646	32	male	resident	military	jordanian	dentist	Yes	Adolescents and adults	Yes	once	verbal	No		relatives of patient	Intensive care units (icu/ccu/nicu/picu)	No	took no action	night shift	week days	No	anger / frustration		No	Yes	Yes	3	nothing	male	No	No	No	No	No	bad work environment (بيئة العمل مثل عدم توفر بعض الخدمات او نقص عدد الاطباء او مشاكل اخرى لها علاقة ببيئة العمل)
647	31	male	specialist	military	jordanian	general surgery	Yes	Adolescents and adults	Yes	once	verbal			relatives of patient	Emergency department	Yes	inform a legal party about the insult	day shift	week days	No	anger / frustration	no treatment	Yes	Yes	Yes	3	nothing	male	Yes	Yes	No	No	No	decreased awareness of medical problems
648	30	male	resident	military	jordanian	general surgery	No	Adolescents and adults	Yes	2-3	verbal			relatives of patient	Inpatient department - floor	No	took no action	day shift	week days	No	anger / frustration	no treatment	No	Yes	Yes	3	nothing	male	Yes	Yes	No	No	No	socioeconomic causes (poverty for example)
649	49	male	consultant	university hospital	jordanian	Anesthesia and icu	No	Children, Adolescents and adults, Elderly	Yes	once	verbal			relatives of patient	Intensive care units (icu/ccu/nicu/picu)	No	tried to defend myself verbally	day shift	week days	No	anger / frustration	no treatment	Yes	Yes	Yes	3	nothing	male	No	No	No	No	No	social media
650	27	male	resident	military	jordanian	ENT	No	Adolescents and adults	Yes	2-3	verbal			relatives of patient	Emergency department	No	inform a legal party about the insult	day shift	week days	No	anger / frustration	no treatment	No	Yes	No	3	nothing	male	Yes	Yes	No	No	No	bad work environment (بيئة العمل مثل عدم توفر بعض الخدمات او نقص عدد الاطباء او مشاكل اخرى لها علاقة ببيئة العمل)
651	30	female	resident	university hospital	jordanian	internal medicine	Yes	Adolescents and adults	Yes	2-3	verbal			relatives of patient	Intensive care units (icu/ccu/nicu/picu)	Yes	inform a legal party about the insult	day shift	week end	Yes	All	i treated myself	Yes	Yes	Yes	5	leave or abcence	No difference	No	No	No	No	No	bad work environment (بيئة العمل مثل عدم توفر بعض الخدمات او نقص عدد الاطباء او مشاكل اخرى لها علاقة ببيئة العمل)
652	37	female	specialist	private	jordanian	Family medicine	No	Adolescents and adults	No											No			No	No	No	1	nothing	male	No	No	No	don't know	No	decreased awareness of medical problems
653	28	female	resident	university hospital	jordanian	emergency	Yes	Elderly	Yes	more than 3	verbal			relatives of patient	Emergency department	No	took no action	night shift	week days, week end	No	hedache /fatigue, anger / frustration, irritability	i treated myself	No	Yes	Yes	4	nothing	No difference	Yes	Yes	No	don't know	No	bad work environment (بيئة العمل مثل عدم توفر بعض الخدمات او نقص عدد الاطباء او مشاكل اخرى لها علاقة ببيئة العمل)
654	46	female	specialist	goverment	jordanian	obstetrics and gynecology	Yes	Adolescents and adults	No														No	No	Yes	2	nothing	male	Yes	Yes	No	don't know	Yes	decreased awareness of medical problems
655	27	female	resident	university hospital	jordanian	emergency	Yes	Adolescents and adults, Elderly	Yes	once	verbal			Co-worker	Emergency department	Yes	took no action	night shift	week days	No	irritability	no treatment	No	No	Yes	3	nothing	Female	Yes	Yes	No	No	Yes	decreased awareness of medical problems
656	28	male	resident	military	jordanian	internal medicine	No	Adolescents and adults, Elderly	Yes	2-3	physical	No		relatives of patient	Inpatient department - floor	Yes	took no action	day shift	week days	No	fear /stress, anger / frustration, irritability, difficulty sleeping	no treatment	Yes	Yes	Yes	4	transfer to another location	No difference	No	No	No	No	No	decreased awareness of medical problems
657	31	male	resident	goverment	jordanian	emergency	Yes	Children, Adolescents and adults, Elderly	Yes	2-3	emotional	No	No	relatives of patient	Emergency department	No	inform a legal party about the insult	day shift	week days	No	anger / frustration, depression	no treatment	No	No	Yes	5	nothing	No difference	No	Yes	No	don't know	No	jealousy
658	38	male	resident	goverment	jordanian	emergency	Yes	Adolescents and adults, Elderly	Yes	2-3	verbal			relatives of patient	Emergency department	No	tried to defend myself physically	day shift	week days	Yes	fear /stress, depression	i treated myself	No	Yes	Yes	5	leave or abcence	male	Yes	No	No	No	No	bad work environment (بيئة العمل مثل عدم توفر بعض الخدمات او نقص عدد الاطباء او مشاكل اخرى لها علاقة ببيئة العمل)
659	32	male	resident	goverment	jordanian	emergency	Yes	Children, Adolescents and adults, Elderly	Yes	more than 3	verbal			relatives of patient	Emergency department	No	took no action	night shift			anger / frustration		No	Yes	Yes	5	nothing	male	No	No	No	No	No	bad work environment (بيئة العمل مثل عدم توفر بعض الخدمات او نقص عدد الاطباء او مشاكل اخرى لها علاقة ببيئة العمل)
660	34	male	resident	goverment	jordanian	emergency	Yes	Adolescents and adults	Yes	more than 3	physical	No	No	relatives of patient	Emergency department	Yes	tried to defend myself physically	night shift	week days	No	hedache /fatigue, fear /stress, anger / frustration	i treated myself	Yes	Yes	Yes	4	nothing	No difference	Yes	Yes	Yes	Yes	No	bad work environment (بيئة العمل مثل عدم توفر بعض الخدمات او نقص عدد الاطباء او مشاكل اخرى لها علاقة ببيئة العمل)
661	26	female	General physician	private	jordanian	General physician	No	Adolescents and adults	No														No	Yes	Yes	2	leave or abcence	male	Yes	Yes	Yes	Yes	No	bad work environment (بيئة العمل مثل عدم توفر بعض الخدمات او نقص عدد الاطباء او مشاكل اخرى لها علاقة ببيئة العمل)
662	25	female	resident	private	jordanian	Ophthalmology	No	Adolescents and adults	No														No	Yes	Yes	1	nothing	male	No	No	No	don't know	No	bad work environment (بيئة العمل مثل عدم توفر بعض الخدمات او نقص عدد الاطباء او مشاكل اخرى لها علاقة ببيئة العمل)
663	26	male	resident	university hospital	jordanian	pediatrics	Yes	Children	Yes	more than 3	verbal			relatives of patient	Emergency department	No	inform a legal party about the insult	night shift	week days	No	fear /stress	i treated myself	Yes	Yes	Yes	4	nothing	No difference	No	No	No	No	No	jealousy
664	24	female	intern	university hospital	jordanian	Intern	Yes	Adolescents and adults	No											No			No	Yes	Yes	1	nothing	No difference	Yes	Yes	Yes		Yes	decreased awareness of medical problems
665	31	male	resident	goverment	jordanian	emergency	Yes	Children	No											No			No	No	Yes	2	nothing	No difference	Yes	Yes	Yes	don't know	No	bad work environment (بيئة العمل مثل عدم توفر بعض الخدمات او نقص عدد الاطباء او مشاكل اخرى لها علاقة ببيئة العمل)
666	31	male	resident	goverment	jordanian	emergency	Yes	Adolescents and adults	Yes	more than 3	verbal	No	No	relatives of patient	Emergency department	No	took no action	day shift	week days	Yes	fear /stress, anger / frustration, irritability	i treated myself	Yes	Yes	Yes	5	nothing	male	Yes	Yes	No	No	No	bad work environment (بيئة العمل مثل عدم توفر بعض الخدمات او نقص عدد الاطباء او مشاكل اخرى لها علاقة ببيئة العمل)
667	25	female	intern	university hospital	jordanian	Intern	Yes	Adolescents and adults	No														No	Yes	Yes	5	nothing	Female	No	No	No		No	bad work environment (بيئة العمل مثل عدم توفر بعض الخدمات او نقص عدد الاطباء او مشاكل اخرى لها علاقة ببيئة العمل)
668	25	female	resident	university hospital	jordanian	internal medicine	Yes	Elderly	Yes	once	verbal			relatives of patient	Inpatient department - floor	No	took no action	night shift	week days	No	anger / frustration	no treatment	No	Yes	Yes	4	nothing	Female	Yes	Yes	No	No	No	socioeconomic causes (poverty for example)
669	24	female	General physician	private	non jordanian	General physician	No	Adolescents and adults, Elderly	No														No	Yes	No	1	nothing	No difference	Yes	Yes	Yes		No	bad work environment (بيئة العمل مثل عدم توفر بعض الخدمات او نقص عدد الاطباء او مشاكل اخرى لها علاقة ببيئة العمل)
670	27	male	resident	private	jordanian	emergency	Yes	Elderly	No	once	verbal	No		relatives of patient	Emergency department	No	I	day shift	week end	No	hedache /fatigue, anger / frustration, irritability	no treatment	No	No	No	2	nothing	Female	Yes	Yes	No	No	No	bad work environment (بيئة العمل مثل عدم توفر بعض الخدمات او نقص عدد الاطباء او مشاكل اخرى لها علاقة ببيئة العمل)
671	24	female	resident	military	jordanian	ENT	Yes	Adolescents and adults	Yes	once	verbal			relatives of patient	Emergency department	No	took no action	night shift	week days	No	fear /stress, depression	no treatment	No	No	Yes	4	nothing	Female	No	No	No	don't know	No	decreased awareness of medical problems
672	38	male	specialist	goverment	jordanian	emergency	Yes	Children, Adolescents and adults, Elderly	Yes	more than 3	verbal	No		relatives of patient	Emergency department	No	inform a legal party about the insult	day shift	week end	No	fear /stress	no treatment	No	Yes	Yes	5	nothing	No difference	No	No	No	No	No	bad work environment (بيئة العمل مثل عدم توفر بعض الخدمات او نقص عدد الاطباء او مشاكل اخرى لها علاقة ببيئة العمل)
673	38	male	specialist	goverment	jordanian	general surgery	Yes	Adolescents and adults	Yes	2-3	verbal	No		relatives of patient	Emergency department	No	took no action	day shift	week days	No	anger / frustration		No	Yes	Yes	5	nothing	No difference	Yes	No	No	don't know	No	bad work environment (بيئة العمل مثل عدم توفر بعض الخدمات او نقص عدد الاطباء او مشاكل اخرى لها علاقة ببيئة العمل)
674	26	male	General physician	goverment	jordanian	General physician	Yes	Children	No														No	Yes	No	4	nothing	male	Yes	Yes	No	don't know	No	bad work environment (بيئة العمل مثل عدم توفر بعض الخدمات او نقص عدد الاطباء او مشاكل اخرى لها علاقة ببيئة العمل)
675	25	female	intern	private	non jordanian	General physician	No	Adolescents and adults	Yes	2-3	verbal			Co-worker	Inpatient department - floor	No	took no action	day shift	week days	No	fear /stress, anger / frustration	no treatment	No	No	No	1	nothing	Female	Yes	Yes	No	No	No	decreased awareness of medical problems
676	30	female	resident	goverment	jordanian	general surgery	Yes	Children, Adolescents and adults, Elderly	Yes	2-3	physical	No		relatives of patient	Emergency department	Yes		day shift	week days	No	anger / frustration, depression	no treatment	No	Yes	Yes	5	nothing	male	No	No	No	No	No	bad work environment (بيئة العمل مثل عدم توفر بعض الخدمات او نقص عدد الاطباء او مشاكل اخرى لها علاقة ببيئة العمل)
677	25	female	General physician	private	jordanian	General physician	Yes	Children, Adolescents and adults, Elderly	No														No	No	No	1	nothing	male	Yes	Yes	Yes	don't know	Yes	bad work environment (بيئة العمل مثل عدم توفر بعض الخدمات او نقص عدد الاطباء او مشاكل اخرى لها علاقة ببيئة العمل)
678	24	female	intern	university hospital	jordanian	General physician	Yes	Adolescents and adults	No											No	anger / frustration		No	Yes	Yes	4	nothing	No difference	No	No	No	don't know	No	decreased awareness of medical problems
679	30	male	General physician	goverment	jordanian	General physician	Yes	Children, Adolescents and adults, Elderly	Yes	once	physical	No		relatives of patient	Emergency department	Yes	took no action	night shift	week end	No	hedache /fatigue	no treatment	No	Yes	Yes	2	leave or abcence	male	Yes	Yes	No	No	No	bad work environment (بيئة العمل مثل عدم توفر بعض الخدمات او نقص عدد الاطباء او مشاكل اخرى لها علاقة ببيئة العمل)
680	34	male	resident	goverment	jordanian	emergency	Yes	Adolescents and adults	Yes	once	verbal			The patient	Emergency department	Yes	inform a legal party about the insult	night shift	week end	No	hedache /fatigue, anger / frustration	no treatment	No	Yes	Yes	3	nothing	male	Yes	Yes	No	don't know	No	bad work environment (بيئة العمل مثل عدم توفر بعض الخدمات او نقص عدد الاطباء او مشاكل اخرى لها علاقة ببيئة العمل)
681	27	male	resident	university hospital	jordanian	orthopedics	Yes	Children, Adolescents and adults, Elderly	Yes	2-3	verbal			relatives of patient	Emergency department	No	tried to defend myself verbally	night shift	week end	No	irritability	no treatment	No	Yes	Yes	4	nothing	male	No	No	No	No	No	bad work environment (بيئة العمل مثل عدم توفر بعض الخدمات او نقص عدد الاطباء او مشاكل اخرى لها علاقة ببيئة العمل)
682	25	female	resident	university hospital	jordanian	pediatrics	Yes	Children	Yes	once	verbal	No	No	relatives of patient	Inpatient department - floor	No	took no action	night shift	week end	No	irritability, difficulty sleeping	no treatment	Yes	No	Yes	3	nothing	Female	No	No	No	No	No	bad work environment (بيئة العمل مثل عدم توفر بعض الخدمات او نقص عدد الاطباء او مشاكل اخرى لها علاقة ببيئة العمل)
683	33	male	resident	goverment	jordanian	emergency	Yes	Children, Adolescents and adults, Elderly	Yes	once	verbal	No	No	relatives of patient	Emergency department	No	took no action	night shift	week end	No	anger / frustration	no treatment	No	No	Yes	3	nothing	No difference	Yes	Yes	Yes	don't know	No	bad work environment (بيئة العمل مثل عدم توفر بعض الخدمات او نقص عدد الاطباء او مشاكل اخرى لها علاقة ببيئة العمل)
684	25	female	resident	university hospital	jordanian	pediatrics	Yes	Children	No														Yes	Yes	No	1	nothing	No difference	Yes	Yes	No	don't know	No	decreased awareness of medical problems
685	41	male	specialist	goverment	jordanian	pediatrics	No	Children	No											No			No	Yes	Yes	4	nothing	No difference	Yes	No	No	don't know	No	socioeconomic causes (poverty for example)
686	25	female	resident	university hospital	jordanian	emergency	Yes	Adolescents and adults	No											No			No	Yes	No	3	nothing	male	No	No	No	Yes	No	bad work environment (بيئة العمل مثل عدم توفر بعض الخدمات او نقص عدد الاطباء او مشاكل اخرى لها علاقة ببيئة العمل)
687	41	male	resident	goverment	jordanian	emergency	Yes	Children, Adolescents and adults, Elderly	Yes	more than 3	Verbal+Physical+emotional	No		relatives of patient	Emergency department	No	took no action	night shift	week days, week end	Yes	fear /stress, anger / frustration, depression, irritability, difficulty sleeping	i treated myself	No	Yes	Yes	5	nothing	male	No	Yes	No	No	No	bad work environment (بيئة العمل مثل عدم توفر بعض الخدمات او نقص عدد الاطباء او مشاكل اخرى لها علاقة ببيئة العمل)
688	32	male	resident	goverment	jordanian	emergency	Yes	Adolescents and adults, Elderly	Yes	more than 3	verbal			relatives of patient	Emergency department	No	tried to defend myself physically	night shift	week days, week end	No	hedache /fatigue, fear /stress, anger / frustration, depression, irritability	no treatment	Yes	Yes	Yes	5	nothing	No difference	Yes	Yes	No	No	No	bad work environment (بيئة العمل مثل عدم توفر بعض الخدمات او نقص عدد الاطباء او مشاكل اخرى لها علاقة ببيئة العمل)
689	36	male	specialist	goverment	jordanian	general surgery	Yes	Children, Adolescents and adults, Elderly	Yes	more than 3	verbal	No		relatives of patient	Emergency department	Yes	took no action	night shift	week days	No	anger / frustration	no treatment	No	Yes	Yes	4	transfer to another location	No difference	Yes	No	No	don't know	No	social media
690	29	male	resident	military	jordanian	general surgery	Yes	Adolescents and adults	No		verbal	No		relatives of patient	Emergency department	No	tried to defend myself physically	night shift	week days	No	fear /stress	no treatment	Yes	No	No	3	nothing	male	No	No	No	No	No	decreased awareness of medical problems
691	28	male	resident	university hospital	jordanian	obstetrics and gynecology	Yes	Adolescents and adults	Yes	2-3	verbal	No	No	relatives of patient	Emergency department	Yes	took no action	night shift	week days				No	Yes	Yes	2	nothing	male	Yes	No	No		No	social media
692	24	female	intern	university hospital	jordanian	Intern	Yes	Adolescents and adults	No	once													No	Yes	No	2	leave or abcence	No difference	Yes	Yes	No	don't know	No	bad work environment (بيئة العمل مثل عدم توفر بعض الخدمات او نقص عدد الاطباء او مشاكل اخرى لها علاقة ببيئة العمل)
693	28	male	resident	university hospital	jordanian	pediatrics	No	Children	Yes	once	verbal			relatives of patient	Inpatient department - floor	No	took no action	day shift	week days	No	anger / frustration	no treatment	No	Yes	Yes	3	nothing	Female	No	Yes	No	No	No	bad work environment (بيئة العمل مثل عدم توفر بعض الخدمات او نقص عدد الاطباء او مشاكل اخرى لها علاقة ببيئة العمل)
694	29	male	General physician	goverment	jordanian	General physician	Yes	Children, Adolescents and adults, Elderly	No	once	verbal			relatives of patient	Emergency department	No		night shift	week days		hedache /fatigue, fear /stress	no treatment	No	No	No	3	leave or abcence	No difference	Yes	No	No		No	social media
695	35	male	General physician	goverment	jordanian	General physician	Yes	Children, Adolescents and adults, Elderly	Yes	2-3	emotional			relatives of patient	Emergency department	No	tried to defend myself physically	night shift	week days		fear /stress, anger / frustration, depression	no treatment	No	Yes	Yes	4	transfer to another location	No difference	Yes	Yes	No	don't know	No	bad work environment (بيئة العمل مثل عدم توفر بعض الخدمات او نقص عدد الاطباء او مشاكل اخرى لها علاقة ببيئة العمل)
696	27	male	General physician	private	jordanian	General physician	Yes	Adolescents and adults	Yes	2-3	verbal	No		relatives of patient	Emergency department	No		day shift	week days	No	fear /stress, anger / frustration, depression, irritability	no treatment	No	Yes	Yes	3	nothing	No difference	No	Yes	No	don't know	No	bad work environment (بيئة العمل مثل عدم توفر بعض الخدمات او نقص عدد الاطباء او مشاكل اخرى لها علاقة ببيئة العمل)
697	26	male	General physician	private	jordanian	emergency	Yes	Adolescents and adults	Yes	2-3	verbal			relatives of patient	Emergency department	No	took no action	night shift	week days	No	irritability	no treatment	No	Yes	No	4	nothing	No difference	No	No	No	No	No	decreased awareness of medical problems
698	29	female	resident	goverment	jordanian	general surgery	Yes	Adolescents and adults	Yes	more than 3	verbal	No		relatives of patient	Emergency department, inpatient department,, and outpatient clinic	No	took no action	night shift	week days	No	fear /stress, anger / frustration, depression, irritability	no treatment	Yes	No	Yes	5	nothing	No difference	No	No	No	No	No	bad work environment (بيئة العمل مثل عدم توفر بعض الخدمات او نقص عدد الاطباء او مشاكل اخرى لها علاقة ببيئة العمل)
699	32	male	resident	goverment	jordanian	general surgery	Yes	Children, Adolescents and adults	Yes	more than 3	verbal			relatives of patient	Emergency department	No	tried to defend myself verbally	night shift	week days, week end	No	anger / frustration, depression, irritability	no treatment	No	Yes	Yes	5	nothing	male	Yes	Yes	No	No	No	decreased awareness of medical problems
700	59	male	consultant	university hospital	jordanian	Family medicine	No	Adolescents and adults	No														Yes	Yes	Yes	5	transfer to another location	male	Yes	No	No	don't know	No	bad work environment (بيئة العمل مثل عدم توفر بعض الخدمات او نقص عدد الاطباء او مشاكل اخرى لها علاقة ببيئة العمل)
701	37	male	resident	goverment	jordanian	internal medicine	Yes	Adolescents and adults, Elderly	Yes	more than 3	verbal			relatives of patient	Intensive care units (icu/ccu/nicu/picu)	No	took no action	night shift	week end	Yes	fear /stress, depression, irritability, difficulty sleeping	psyciatric	No	Yes	Yes	5	nothing	male	No	No	No	No	No	bad work environment (بيئة العمل مثل عدم توفر بعض الخدمات او نقص عدد الاطباء او مشاكل اخرى لها علاقة ببيئة العمل)
702	27	female	resident	university hospital	jordanian	pediatrics	Yes	Children	No											No	irritability		No	No	No	2	nothing	No difference	Yes	No	No	No	No	bad work environment (بيئة العمل مثل عدم توفر بعض الخدمات او نقص عدد الاطباء او مشاكل اخرى لها علاقة ببيئة العمل)
703	31	male	resident	goverment	jordanian	general surgery	Yes	Children, Adolescents and adults, Elderly	Yes	2-3	physical	No	No	relatives of patient	Emergency department	Yes	tried to defend myself physically	day shift	week days	No	hedache /fatigue, fear /stress, anger / frustration, irritability	physician (treated for an injury)	Yes	Yes	Yes	5	transfer to another location	male	No	No	No	No	No	bad work environment (بيئة العمل مثل عدم توفر بعض الخدمات او نقص عدد الاطباء او مشاكل اخرى لها علاقة ببيئة العمل)
704	31	male	resident	goverment	jordanian	emergency	Yes	Children, Adolescents and adults, Elderly	No		verbal			relatives of patient	Emergency department	No	took no action	night shift	week end		fear /stress	no treatment	No	No	Yes	5	transfer to another location	male	No	Yes	No	No	No	bad work environment (بيئة العمل مثل عدم توفر بعض الخدمات او نقص عدد الاطباء او مشاكل اخرى لها علاقة ببيئة العمل)
705	33	male	resident	goverment	jordanian	emergency	Yes	Children, Adolescents and adults, Elderly	Yes	more than 3	verbal			relatives of patient	Emergency department	No	took no action	night shift	week days, week end		hedache /fatigue, depression, irritability, difficulty sleeping		No	Yes	Yes	5	nothing	No difference	Yes	Yes	No	don't know	No	social media
706	59	male	consultant	goverment	jordanian	Family medicine	No	Adolescents and adults	No	2-3	verbal	No	No	relatives of patient	Emergency department	No	took no action	day shift	week days	No	fear /stress	no treatment	No	No	Yes	1	nothing	male	Yes	No	Yes	No	No	social media
707	26	male	General physician	private	jordanian	General physician	Yes	Adolescents and adults	No														Yes	Yes	Yes	3	leave or abcence	Female	Yes	Yes	Yes		Yes	decreased awareness of medical problems
708	32	male	resident	goverment	jordanian	orthopedics	Yes	Children, Adolescents and adults, Elderly	Yes	once	verbal			relatives of patient	Emergency department	No	inform a legal party about the insult	night shift	week days	No	anger / frustration	no treatment	Yes	Yes	Yes	5	nothing	male	No	No	No	No	No	bad work environment (بيئة العمل مثل عدم توفر بعض الخدمات او نقص عدد الاطباء او مشاكل اخرى لها علاقة ببيئة العمل)
709	25	female	resident	university hospital	jordanian	internal medicine	Yes	Adolescents and adults, Elderly	No														No	No	No	4	nothing	No difference	Yes	Yes	Yes	No	No	decreased awareness of medical problems
710	31	male	resident	goverment	jordanian	general surgery	No	Adolescents and adults	Yes	more than 3	verbal			relatives of patient	Emergency department	No	tried to defend myself physically	day shift	week days, week end	No	depression	no treatment	No	Yes	Yes	4	nothing	male	No	No	No	No	No	bad work environment (بيئة العمل مثل عدم توفر بعض الخدمات او نقص عدد الاطباء او مشاكل اخرى لها علاقة ببيئة العمل)
711	31	male	resident	goverment	jordanian	general surgery	Yes	Children, Adolescents and adults, Elderly	Yes	more than 3	physical	No	No	relatives of patient	Emergency department	No	tried to defend myself physically	day shift	week days	No	fear /stress, anger / frustration	no treatment	No	No	Yes	2	nothing	male	No	No	No	don't know	No	bad work environment (بيئة العمل مثل عدم توفر بعض الخدمات او نقص عدد الاطباء او مشاكل اخرى لها علاقة ببيئة العمل)
712	38	male	resident	goverment	jordanian	general surgery	Yes	Children, Adolescents and adults, Elderly	No														No	Yes	Yes	5	nothing	No difference	No	No	No		No	social media
713	30	male	resident	goverment	jordanian	general surgery	Yes	Adolescents and adults	Yes	2-3	verbal	No	No	relatives of patient	Emergency department	No	tried to defend myself physically	day shift	week days	No	anger / frustration	no treatment	No	Yes	No	3	nothing	No difference	Yes	Yes	No	don't know	No	bad work environment (بيئة العمل مثل عدم توفر بعض الخدمات او نقص عدد الاطباء او مشاكل اخرى لها علاقة ببيئة العمل)
714	31	male	resident	goverment	jordanian	general surgery	No	Adolescents and adults	No														No	No	Yes	3	nothing	male	Yes	Yes	Yes	Yes	Yes	socioeconomic causes (poverty for example)
715	55	male	consultant	goverment	jordanian	internal medicine	Yes	Adolescents and adults	No				No	Co-worker	Emergency department	Yes	took no action	day shift	week days	No	fear /stress	no treatment	No	No	Yes	5	nothing	No difference	Yes	Yes	Yes	Yes	Yes	decreased awareness of medical problems
716	27	male	intern	university hospital	jordanian	orthopedics	Yes	Adolescents and adults	Yes	2-3	physical		No	The patient	Inpatient department - floor	Yes	took no action	day shift	week days	No	fear /stress, anger / frustration, depression, irritability	no treatment	No	Yes	Yes	4	nothing	No difference	No	No	No	No	Yes	bad work environment (بيئة العمل مثل عدم توفر بعض الخدمات او نقص عدد الاطباء او مشاكل اخرى لها علاقة ببيئة العمل)
717	25	female	General physician	private	jordanian	General physician	Yes	Adolescents and adults	Yes	once	verbal			relatives of patient	Emergency department	No	took no action	night shift	week end	No	fear /stress	no treatment	No	No	No	3	transfer to another location	No difference	Yes	No	No	No	No	bad work environment (بيئة العمل مثل عدم توفر بعض الخدمات او نقص عدد الاطباء او مشاكل اخرى لها علاقة ببيئة العمل)
718	32	male	resident	goverment	jordanian	emergency	Yes	Children, Adolescents and adults, Elderly	No														No	Yes	No	3	leave or abcence	No difference	Yes	Yes	Yes	Yes	Yes	decreased awareness of medical problems
719	37	male	resident	goverment	jordanian	general surgery	Yes	Children, Adolescents and adults, Elderly	Yes	more than 3	verbal			relatives of patient	Emergency department	No	took no action	day shift	week days	No	fear /stress, anger / frustration	no treatment	No	Yes	Yes	4	lost my job	male	Yes	No	No	No	No	bad work environment (بيئة العمل مثل عدم توفر بعض الخدمات او نقص عدد الاطباء او مشاكل اخرى لها علاقة ببيئة العمل)
720	32	male	resident	goverment	jordanian	emergency	Yes	Children, Adolescents and adults, Elderly	No														No	Yes	No	3	leave or abcence	No difference	Yes	Yes	Yes	Yes	Yes	decreased awareness of medical problems
721	28	female	resident	university hospital	jordanian	general surgery	Yes	Adolescents and adults, Elderly	Yes	2-3	emotional	No		relatives of patient	Emergency department	Yes	took no action	night shift	week days	No	fear /stress, anger / frustration, depression, irritability	no treatment	No	Yes	Yes	4	nothing	No difference	Yes	Yes	No	No	No	bad work environment (بيئة العمل مثل عدم توفر بعض الخدمات او نقص عدد الاطباء او مشاكل اخرى لها علاقة ببيئة العمل)
722	33	male	resident	goverment	jordanian	emergency	Yes	Children, Adolescents and adults, Elderly	Yes	2-3	verbal			relatives of patient	Emergency department	No	took no action	night shift	week days	No	hedache /fatigue, fear /stress, anger / frustration, depression, irritability, difficulty sleeping	no treatment	No	Yes	Yes	5	transfer to another location	male	No	No	No	don't know	No	social media
723	26	male	resident	university hospital	jordanian	general surgery	Yes	Adolescents and adults	No											No			No	No	No	2	nothing	Female	Yes	Yes	No	don't know	No	bad work environment (بيئة العمل مثل عدم توفر بعض الخدمات او نقص عدد الاطباء او مشاكل اخرى لها علاقة ببيئة العمل)
724	26	male	resident	university hospital	jordanian	pediatrics	Yes	Children	No											No			No	No	No	1	nothing	No difference	No	No	Yes	Yes	Yes	social media
725	36	male	resident	goverment	jordanian	orthopedics	Yes	Children, Adolescents and adults, Elderly	Yes	once	verbal	No		The patient	Emergency department	Yes	inform a legal party about the insult	day shift	week end	No	hedache /fatigue, anger / frustration, irritability, difficulty sleeping	no treatment	No	Yes	Yes	3	nothing	male	No	No	No	No	Yes	bad work environment (بيئة العمل مثل عدم توفر بعض الخدمات او نقص عدد الاطباء او مشاكل اخرى لها علاقة ببيئة العمل)
726	24	female	intern	university hospital	jordanian	General physician	Yes	Adolescents and adults	No														No	Yes	Yes	3	nothing	male	Yes	Yes	Yes	Yes	Yes	bad work environment (بيئة العمل مثل عدم توفر بعض الخدمات او نقص عدد الاطباء او مشاكل اخرى لها علاقة ببيئة العمل)
727	32	male	resident	university hospital	jordanian	ENT	Yes	Children, Adolescents and adults, Elderly	No														Yes	Yes	Yes	3	nothing	male	No	No	No	No	No	socioeconomic causes (poverty for example)
728	39	male	resident	goverment	jordanian	emergency	Yes	Adolescents and adults	Yes	more than 3	verbal			relatives of patient	Emergency department	No	took no action	day shift	week days, week end	Yes	depression	no treatment	Yes	No	Yes	4	nothing	male	Yes	Yes	No	No	No	bad work environment (بيئة العمل مثل عدم توفر بعض الخدمات او نقص عدد الاطباء او مشاكل اخرى لها علاقة ببيئة العمل)
729	26	female	resident	university hospital	jordanian	Family medicine	Yes	Adolescents and adults, Elderly	Yes	2-3	verbal			The patient	Outpatient clinic	No	took no action	day shift	week days	No			No	Yes	No	4	nothing	Female	Yes	Yes	No		Yes	decreased awareness of medical problems
730	29	female	General physician	goverment	jordanian	General physician	No	Children, Adolescents and adults, Elderly	Yes	more than 3	verbal	No	No	The patient	Outpatient clinic	No	took no action	day shift	week days	No	hedache /fatigue, anger / frustration, depression, difficulty sleeping	no treatment	Yes	Yes	Yes	3	transfer to another location	No difference	No	No	No	No	No	bad work environment (بيئة العمل مثل عدم توفر بعض الخدمات او نقص عدد الاطباء او مشاكل اخرى لها علاقة ببيئة العمل)
731	31	male	resident	goverment	jordanian	Ophthalmology	Yes	Adolescents and adults	Yes	2-3	physical	No		The patient	Emergency department	Yes	inform a legal party about the insult	day shift	week days	Yes	hedache /fatigue, anger / frustration, depression	physician (treated for an injury)	Yes	Yes	Yes	5	nothing	No difference	No	No	No	No	No	bad work environment (بيئة العمل مثل عدم توفر بعض الخدمات او نقص عدد الاطباء او مشاكل اخرى لها علاقة ببيئة العمل)
732	37	male	specialist	goverment	jordanian	ENT	No	Children, Elderly	No											No			Yes	Yes	No	1	nothing	male	No	No	No	No	No	bad work environment (بيئة العمل مثل عدم توفر بعض الخدمات او نقص عدد الاطباء او مشاكل اخرى لها علاقة ببيئة العمل)
733	38	male	resident	goverment	jordanian	emergency	Yes	Adolescents and adults	Yes	more than 3	verbal	No	No	relatives of patient	Emergency department	No	took no action	night shift	week end	No	depression	no treatment	Yes	Yes	Yes	5	nothing	No difference	Yes	No	No	No	No	bad work environment (بيئة العمل مثل عدم توفر بعض الخدمات او نقص عدد الاطباء او مشاكل اخرى لها علاقة ببيئة العمل)
734	25	female	intern	private	non jordanian	General physician	No	Children, Adolescents and adults, Elderly	No											No			No	Yes	No	4	nothing	No difference	Yes	Yes	No	don't know	No	bad work environment (بيئة العمل مثل عدم توفر بعض الخدمات او نقص عدد الاطباء او مشاكل اخرى لها علاقة ببيئة العمل)
735	32	male	General physician	goverment	jordanian	General physician	Yes	Children	Yes	2-3	physical	No	No	relatives of patient	Emergency department	No	tried to defend myself physically	night shift	week end	No	hedache /fatigue, fear /stress, anger / frustration, depression, irritability	physician (treated for an injury)	Yes	Yes	Yes	5	leave or abcence	male	Yes	Yes	No	Yes	Yes	social media
736	33	male	General physician	goverment	jordanian	General physician	No	Adolescents and adults	Yes	2-3	verbal			The patient	Outpatient clinic	No	tried to defend myself physically	day shift	week days	No	hedache /fatigue, fear /stress, anger / frustration, irritability	no treatment	Yes	Yes	Yes	5	nothing	No difference	No	No	No	No	No	socioeconomic causes (poverty for example)
737	37	male	General physician	goverment	jordanian	general surgery	Yes	Adolescents and adults	Yes	2-3	verbal	No	No	relatives of patient	Emergency department	Yes	took no action	day shift	week days	No	fear /stress	physician (treated for an injury)	Yes	Yes	Yes	1	leave or abcence	male	No	No	No	No	No	social media
738	28	male	General physician	goverment	jordanian	General physician	Yes	Children, Adolescents and adults, Elderly	Yes	2-3	physical	No		relatives of patient	Emergency department	No	took no action	night shift	week days	No	hedache /fatigue, fear /stress, anger / frustration, depression, irritability, difficulty sleeping	no treatment	No	Yes	Yes	3	nothing	male	No	No	No	No	No	bad work environment (بيئة العمل مثل عدم توفر بعض الخدمات او نقص عدد الاطباء او مشاكل اخرى لها علاقة ببيئة العمل)
739	33	male	General physician	goverment	jordanian	General physician	Yes	Adolescents and adults	No	once	verbal	No	No	The patient	Emergency department	No	inform a legal party about the insult	night shift	week end	No	hedache /fatigue	no treatment	No	No	No	3	nothing	No difference	No	No	No	don't know	No	bad work environment (بيئة العمل مثل عدم توفر بعض الخدمات او نقص عدد الاطباء او مشاكل اخرى لها علاقة ببيئة العمل)
740	50	male	consultant	private	jordanian	obstetrics and gynecology	Yes	Adolescents and adults	No		verbal			relatives of patient	Inpatient department - floor	Yes	took no action	day shift	week days	No	fear /stress	no treatment	No	Yes	Yes	4	nothing	male	No	No	No	don't know	No	bad work environment (بيئة العمل مثل عدم توفر بعض الخدمات او نقص عدد الاطباء او مشاكل اخرى لها علاقة ببيئة العمل)
741	42	male	specialist	private	jordanian	general surgery	Yes	Adolescents and adults	No											No	hedache /fatigue, fear /stress	no treatment	No	No	No	4	nothing	No difference	Yes	Yes	Yes	Yes	No	bad work environment (بيئة العمل مثل عدم توفر بعض الخدمات او نقص عدد الاطباء او مشاكل اخرى لها علاقة ببيئة العمل)
742	27	male	resident	university hospital	jordanian	Urology	Yes	Adolescents and adults	Yes	more than 3	verbal			relatives of patient	Emergency department	No	took no action	day shift	week days	No	depression	no treatment	No	Yes	Yes	3	nothing	male	No	Yes	No	No	No	decreased awareness of medical problems
743	29	male	General physician	private	jordanian	General physician	Yes	Adolescents and adults	Yes	2-3	verbal	No	No	The patient	Emergency department	No	took no action	night shift	week end	No	fear /stress, anger / frustration	no treatment	No	Yes	Yes	1	nothing	No difference	No	No	No	No	No	bad work environment (بيئة العمل مثل عدم توفر بعض الخدمات او نقص عدد الاطباء او مشاكل اخرى لها علاقة ببيئة العمل)
744	58	male	General physician	private	jordanian	General physician	No	Adolescents and adults	No	once	verbal	No	No	relatives of patient	Outpatient clinic	No	took no action	day shift	week days	No	anger / frustration	no treatment	No	No	Yes	1	nothing	male	No	No	No	No	No	bad work environment (بيئة العمل مثل عدم توفر بعض الخدمات او نقص عدد الاطباء او مشاكل اخرى لها علاقة ببيئة العمل)
745	34	female	resident	goverment	jordanian	general surgery	Yes	Adolescents and adults	Yes	more than 3	verbal	No	No	relatives of patient	Emergency department	No	took no action	day shift	week end	No	hedache /fatigue, anger / frustration, depression, irritability, difficulty sleeping	i treated myself	No	Yes	Yes	5	nothing	No difference	Yes	Yes	No	don't know	No	bad work environment (بيئة العمل مثل عدم توفر بعض الخدمات او نقص عدد الاطباء او مشاكل اخرى لها علاقة ببيئة العمل)
746	24	female	intern	university hospital	jordanian	General physician	No	Adolescents and adults, Elderly	No														Yes	Yes	Yes	4	leave or abcence	No difference	Yes	Yes	No		Yes	bad work environment (بيئة العمل مثل عدم توفر بعض الخدمات او نقص عدد الاطباء او مشاكل اخرى لها علاقة ببيئة العمل)
747	23	female	intern	university hospital	jordanian	General physician	Yes	Adolescents and adults	No														No	Yes	No	1	nothing	No difference	Yes	Yes	Yes		No	socioeconomic causes (poverty for example)
748	24	male	General physician	university hospital	jordanian	obstetrics and gynecology	Yes	Adolescents and adults	No			No	No							Yes	fear /stress	physician (treated for an injury)	Yes	Yes	Yes	2	nothing	No difference	Yes	No	No	Yes	No	bad work environment (بيئة العمل مثل عدم توفر بعض الخدمات او نقص عدد الاطباء او مشاكل اخرى لها علاقة ببيئة العمل)
749	23	female	intern	university hospital	jordanian	Intern	Yes	Adolescents and adults	No											No			No	Yes	No	2	nothing	No difference	Yes	Yes	Yes	Yes	No	the internet use for the cause of patinet's illness
750	24	female	intern	university hospital	jordanian	General physician	Yes	Adolescents and adults, Elderly	Yes	once	verbal			relatives of patient	Inpatient department - floor	No	took no action	day shift	week days	No	irritability	no treatment	No	No	No	1	nothing	No difference	Yes	Yes	No	don't know	No	bad work environment (بيئة العمل مثل عدم توفر بعض الخدمات او نقص عدد الاطباء او مشاكل اخرى لها علاقة ببيئة العمل)
751	24	female	intern	university hospital	jordanian	General physician	Yes	Adolescents and adults	No											No			No	No	No	2	nothing	No difference	Yes	No	Yes		No	bad work environment (بيئة العمل مثل عدم توفر بعض الخدمات او نقص عدد الاطباء او مشاكل اخرى لها علاقة ببيئة العمل)
752	28	female	resident	university hospital	jordanian	emergency	Yes	Adolescents and adults, Elderly	Yes	more than 3	verbal			relatives of patient	Emergency department	No	took no action	night shift	week days, week end	No	hedache /fatigue, fear /stress, anger / frustration	no treatment	Yes	Yes	Yes	4	nothing	No difference	Yes	Yes	No	don't know	No	bad work environment (بيئة العمل مثل عدم توفر بعض الخدمات او نقص عدد الاطباء او مشاكل اخرى لها علاقة ببيئة العمل)
753	24	female	intern	university hospital	jordanian	emergency	Yes	Elderly	No	once													No	No	No	1	nothing	male	No	Yes	Yes	No	Yes	social media
754	26	female	General physician	private	jordanian	General physician	Yes	Adolescents and adults	No											Yes	irritability	i treated myself	No	Yes	Yes	2	leave or abcence	male	No	No	No	No	No	decreased awareness of medical problems
755	29	male	resident	military	jordanian	pediatrics	Yes	Children	Yes	2-3	emotional				Emergency department	No	tried to defend myself verbally	night shift	week days, week end	No	hedache /fatigue	psyciatric	Yes	Yes	Yes	3	leave or abcence	male	Yes	No	No	No	No	bad work environment (بيئة العمل مثل عدم توفر بعض الخدمات او نقص عدد الاطباء او مشاكل اخرى لها علاقة ببيئة العمل)
756	26	male	General physician	goverment	jordanian	General physician	Yes	Adolescents and adults	No														No	Yes	Yes	3	transfer to another location	male	No	No	No	don't know	No	bad work environment (بيئة العمل مثل عدم توفر بعض الخدمات او نقص عدد الاطباء او مشاكل اخرى لها علاقة ببيئة العمل)
757	27	male	General physician	private	jordanian	General physician	Yes	Adolescents and adults	Yes	once	emotional	No		relatives of patient	Emergency department	No	took no action	day shift	week days	No	fear /stress	no treatment	No	Yes	Yes	5	nothing	No difference	Yes	No	No	No	No	social media
758	27	female	General physician	military	jordanian	General physician	No	Adolescents and adults	Yes	once	verbal			Co-worker	Outpatient clinic	Yes	took no action	day shift	week days	Yes	fear /stress, anger / frustration, depression	i treated myself	No	No	Yes	3	nothing	Female	Yes	Yes	Yes	Yes	No	bad work environment (بيئة العمل مثل عدم توفر بعض الخدمات او نقص عدد الاطباء او مشاكل اخرى لها علاقة ببيئة العمل)
759	27	female	resident	private	jordanian	pediatrics	Yes	Children	Yes	2-3	verbal	No		relatives of patient	Emergency department	Yes	inform a legal party about the insult	night shift	week end	No	anger / frustration	no treatment	Yes	Yes	Yes	2	transfer to another location	No difference	No	No	No	don't know	No	the internet use for the cause of patinet's illness
760	25	male	intern	university hospital	jordanian	Intern	Yes	Adolescents and adults	No											No			No	No	No	2	nothing	male	Yes	Yes	No	don't know	No	social media
761	25	female	General physician	private	jordanian	General physician	Yes	Children, Adolescents and adults, Elderly	Yes	more than 3	verbal	No	No	Coworker and patients	Inpatient department - floor	Yes	took no action	day shift	week days	No	hedache /fatigue, fear /stress, anger / frustration, irritability	i treated myself	No	No	Yes	2	nothing	Female	Yes	Yes	Yes	Yes	Yes	bad work environment (بيئة العمل مثل عدم توفر بعض الخدمات او نقص عدد الاطباء او مشاكل اخرى لها علاقة ببيئة العمل)
762	25	female	intern	private	non jordanian	Intern	No	Adolescents and adults	No														No	No	No	2	nothing	Female	Yes	Yes	Yes	don't know	No	social media
763	31	male	General physician	goverment	jordanian	General physician	Yes	Children, Adolescents and adults, Elderly	Yes	more than 3	physical	No		The patient	Emergency department	Yes	tried to defend myself physically	night shift	week days	No	fear /stress, irritability	i treated myself	No	Yes	Yes	3	transfer to another location	male	No	No	No	No	No	socioeconomic causes (poverty for example)
764	24	female	intern	military	jordanian	Intern	No	Children	No														No	Yes	No	2	leave or abcence	male	No	No	No	don't know	Yes	bad work environment (بيئة العمل مثل عدم توفر بعض الخدمات او نقص عدد الاطباء او مشاكل اخرى لها علاقة ببيئة العمل)
765	25	female	resident	university hospital	jordanian	internal medicine	Yes	Adolescents and adults, Elderly	Yes	more than 3	verbal			relatives of patient	Inpatient department - floor	No	took no action	night shift	week end	No	anger / frustration, depression	no treatment	No	Yes	Yes	4	nothing	No difference	Yes	Yes	No	No	No	bad work environment (بيئة العمل مثل عدم توفر بعض الخدمات او نقص عدد الاطباء او مشاكل اخرى لها علاقة ببيئة العمل)
766	25	female	General physician	goverment	jordanian	General physician	No	Adolescents and adults	No											No	depression	no treatment	No	No	Yes	5	nothing	No difference	No	No	No	don't know	No	bad work environment (بيئة العمل مثل عدم توفر بعض الخدمات او نقص عدد الاطباء او مشاكل اخرى لها علاقة ببيئة العمل)
767	24	female	intern	university hospital	jordanian	General physician	Yes	Adolescents and adults	Yes	once	verbal			relatives of patient	Emergency department	No	Tried to defend myself verbally	night shift	week days	No	anger / frustration	no treatment	Yes	Yes	Yes	4	transfer to another location	No difference	Yes	Yes	No	No	No	socioeconomic causes (poverty for example)
768	24	female	intern	military	jordanian	general surgery	Yes	Adolescents and adults	No											No			Yes	Yes	Yes	2	nothing	male	Yes	No	Yes	don't know	No	jealousy
769	26	female	resident	goverment	jordanian	Family medicine	No	Adolescents and adults	Yes	more than 3	verbal			The patient	Outpatient clinic	No	took no action	day shift	week days	No	anger / frustration, irritability	no treatment	No	Yes	Yes	3	nothing	No difference	No	No	No	No	No	bad work environment (بيئة العمل مثل عدم توفر بعض الخدمات او نقص عدد الاطباء او مشاكل اخرى لها علاقة ببيئة العمل)
770	24	female	intern	university hospital	jordanian	General physician	Yes	Adolescents and adults	No											No	anger / frustration		No	Yes	Yes	3	leave or abcence	No difference	Yes	Yes	No	don't know	No	bad work environment (بيئة العمل مثل عدم توفر بعض الخدمات او نقص عدد الاطباء او مشاكل اخرى لها علاقة ببيئة العمل)
771	34	male	resident	goverment	jordanian	general surgery	Yes	Adolescents and adults	Yes	2-3	verbal			relatives of patient	Emergency department	No	took no action	day shift	week days		depression	no treatment	Yes	Yes	Yes	4	nothing	No difference	No	No	No	No	No	bad work environment (بيئة العمل مثل عدم توفر بعض الخدمات او نقص عدد الاطباء او مشاكل اخرى لها علاقة ببيئة العمل)
772	24	female	intern	military	jordanian	general surgery	Yes	Adolescents and adults	No														No	Yes	Yes	2	nothing	No difference	Yes	Yes	Yes	don't know	No	socioeconomic causes (poverty for example)
773	25	male	intern	goverment	jordanian	Intern	Yes	Adolescents and adults	No														No	Yes	Yes	3	nothing	male	Yes	Yes	No	No	No	decreased awareness of medical problems
774	24	male	intern	goverment	jordanian	internal medicine	Yes	Adolescents and adults, Elderly	No											Yes	anger / frustration	no treatment	No	Yes	Yes	3	nothing	No difference	No	Yes	No	No	No	decreased awareness of medical problems
775	28	male	General physician	goverment	jordanian	General physician	Yes	Children, Elderly	Yes	once	verbal			relatives of patient	Emergency department	No	took no action	day shift	week days	No	anger / frustration	no treatment	No	Yes	No	3	nothing	No difference	No	No	No	No	No	bad work environment (بيئة العمل مثل عدم توفر بعض الخدمات او نقص عدد الاطباء او مشاكل اخرى لها علاقة ببيئة العمل)
776	25	female	resident	military	jordanian	internal medicine	Yes	Adolescents and adults	No		verbal	Yes		The patient	Emergency department	No	took no action	night shift	week end	No	hedache /fatigue	no treatment	Yes	Yes	No	3	leave or abcence	male	No	Yes	Yes	Yes	Yes	the internet use for the cause of patinet's illness
777	23	female	intern	private	non jordanian	General physician	No	Adolescents and adults	No														No	Yes	Yes	2	nothing	No difference	Yes	Yes	No	No	No	decreased awareness of medical problems
778	26	male	General physician	private	jordanian	internal medicine	Yes	Adolescents and adults, Elderly	No											No	fear /stress, anger / frustration, depression, irritability, difficulty sleeping	i treated myself	No	Yes	Yes	2	nothing	male	No	No	No	No	No	socioeconomic causes (poverty for example)
779	26	male	General physician	private	jordanian	General physician	Yes	Children, Adolescents and adults	No											No		no treatment	No	Yes	Yes	3	nothing	Female	No	No	No	No	No	bad work environment (بيئة العمل مثل عدم توفر بعض الخدمات او نقص عدد الاطباء او مشاكل اخرى لها علاقة ببيئة العمل)
780	26	male	General physician	private	jordanian	General physician	Yes	Adolescents and adults, Elderly	Yes	once	verbal			The patient	Inpatient department - floor	Yes	took no action	day shift	week days	No	anger / frustration, irritability		No	Yes	No	3	nothing	No difference	No	Yes	No	No	No	social media
781	27	female	intern	university hospital	jordanian	General physician	Yes	Adolescents and adults, Elderly	No	more than 3	verbal												Yes	Yes	Yes	4	nothing	Female	Yes	Yes	No	don't know	Yes	decreased awareness of medical problems
782	27	male	resident	military	jordanian	Urology	Yes	Adolescents and adults	Yes	more than 3	verbal	No	No	relatives of patient	Emergency department	No	tried to defend myself physically	day shift	week days, week end	Yes	hedache /fatigue, fear /stress, anger / frustration, depression, irritability	no treatment	No	Yes	Yes	3	nothing	male	No	No	No	No	No	socioeconomic causes (poverty for example)
783	25	male	General physician	private	jordanian	General physician	No	Children, Adolescents and adults, Elderly	No	once	verbal	No	No	The patient	عيادة خاصة	No	took no action	day shift	week days	No	fear /stress, depression, irritability	no treatment	No	Yes	No	2	lost my job	male	No	No	No	don't know	No	decreased awareness of medical problems
784	27	male	General physician	private	jordanian	General physician	Yes	Adolescents and adults	Yes	more than 3	emotional				Emergency department	No	took no action	night shift		No	fear /stress, anger / frustration, depression, irritability	no treatment	No	Yes	Yes	5	nothing	male	No	No	No	No	No	bad work environment (بيئة العمل مثل عدم توفر بعض الخدمات او نقص عدد الاطباء او مشاكل اخرى لها علاقة ببيئة العمل)
785	26	male	General physician	private	jordanian	General physician	Yes	Children, Adolescents and adults, Elderly	Yes	2-3	verbal			The patient	Outpatient clinic	No	took no action	day shift	week days	No	anger / frustration		No	Yes	No	1	nothing	male	No	No	Yes	No	No	socioeconomic causes (poverty for example)
786	24	female	intern	goverment	jordanian	General physician	No	Children, Adolescents and adults, Elderly	Yes	2-3	verbal			The patient	Outpatient clinic	No	took no action	day shift	week days	No	hedache /fatigue, fear /stress, depression	no treatment	No	No	No	3	nothing	male	Yes	Yes	No	don't know	No	bad work environment (بيئة العمل مثل عدم توفر بعض الخدمات او نقص عدد الاطباء او مشاكل اخرى لها علاقة ببيئة العمل)
787	29	male	General physician	private	jordanian	General physician	No	Adolescents and adults	No														No	Yes	No	1	nothing	No difference	No	No	No	No	No	socioeconomic causes (poverty for example)
788	25	female	resident	university hospital	jordanian	pediatrics	Yes	Children	No														Yes	Yes	Yes	4	leave or abcence	male	Yes	No	No	No	No	decreased awareness of medical problems
789	30	male	General physician	goverment	jordanian	General physician	Yes	Adolescents and adults	No	more than 3	verbal	No	No	relatives of patient	Emergency department	No	tried to defend myself physically	day shift	week days	No	depression, irritability, difficulty sleeping	i treated myself	No	Yes	Yes	3	leave or abcence	No difference	No	No	No	don't know	No	bad work environment (بيئة العمل مثل عدم توفر بعض الخدمات او نقص عدد الاطباء او مشاكل اخرى لها علاقة ببيئة العمل)
790	29	male	General physician	military	jordanian	General physician	Yes	Adolescents and adults, Elderly	No											No			No	No	No	1	nothing	Female	Yes	Yes	Yes	don't know	Yes	decreased awareness of medical problems
791	27	female	resident	goverment	jordanian	obstetrics and gynecology	Yes	Adolescents and adults	Yes	more than 3	verbal			The pt. The relative. Co worker. Head of department	Outpatient clinic	No	took no action			No	hedache /fatigue, fear /stress, anger / frustration, depression, irritability	no treatment	No	Yes	Yes	5	nothing	No difference	Yes	No	No	No	No	jealousy
792	24	female	intern	university hospital	jordanian	pediatrics	Yes	Children, Adolescents and adults	No														No	No	No	2	nothing	No difference	Yes	No	No	don't know	No	bad work environment (بيئة العمل مثل عدم توفر بعض الخدمات او نقص عدد الاطباء او مشاكل اخرى لها علاقة ببيئة العمل)
793	24	male	intern	military	jordanian	General physician	No	Elderly	No														No	Yes	No	1	leave or abcence	male	Yes	Yes	No	don't know	No	socioeconomic causes (poverty for example)
794	27	female	resident	university hospital	jordanian	obstetrics and gynecology	Yes	Adolescents and adults	Yes	2-3	verbal			relatives of patient	Emergency department	No	tried to defend myself verba	night shift	week days	No	anger / frustration	no treatment	No	Yes	Yes	3	nothing	Female	Yes	No	No	don't know	No	bad work environment (بيئة العمل مثل عدم توفر بعض الخدمات او نقص عدد الاطباء او مشاكل اخرى لها علاقة ببيئة العمل)
795	30	male	resident	goverment	jordanian	ENT	Yes	Adolescents and adults	Yes	2-3	verbal			relatives of patient	Emergency department	No	tried to defend myself physically	night shift					No	Yes	Yes	4	nothing	male	No	Yes	No	No	No	social media
796	24	female	intern	university hospital	jordanian	Intern	No	Adolescents and adults	No														No	No	No	1	nothing	No difference	No	No	No		No	socioeconomic causes (poverty for example)
797	26	female	intern	goverment	jordanian	general surgery	No	Adolescents and adults	Yes	more than 3	verbal			relatives of patient	Emergency department	No	took no action	day shift	week days	Yes	fear /stress	no treatment	No	Yes	Yes	1	transfer to another location	No difference	Yes	Yes	No	don't know	No	bad work environment (بيئة العمل مثل عدم توفر بعض الخدمات او نقص عدد الاطباء او مشاكل اخرى لها علاقة ببيئة العمل)
798	29	female	resident	military	jordanian	internal medicine	Yes	Adolescents and adults, Elderly	Yes	2-3	emotional	No		Co-worker		No	took no action	day shift	week days	No	fear /stress, anger / frustration, depression	no treatment	No	Yes	Yes	2	nothing	No difference	No	No	No	No	No	bad work environment (بيئة العمل مثل عدم توفر بعض الخدمات او نقص عدد الاطباء او مشاكل اخرى لها علاقة ببيئة العمل)
799	27	male	General physician	goverment	jordanian	General physician	Yes	Children, Adolescents and adults, Elderly	Yes	more than 3	verbal			relatives of patient	Outpatient clinic	No	took no action	day shift	week days	No	hedache /fatigue, anger / frustration	i treated myself	No	No	Yes	3	nothing	No difference	No	No	No	No	No	bad work environment (بيئة العمل مثل عدم توفر بعض الخدمات او نقص عدد الاطباء او مشاكل اخرى لها علاقة ببيئة العمل)
800	24	female	intern	university hospital	jordanian	General physician	Yes	Elderly	Yes	2-3	verbal			relatives of patient	Inpatient department - floor	No	took no action	day shift	week days	No	depression	no treatment	No	Yes	No	2	nothing	male	Yes	No	No	don't know	No	bad work environment (بيئة العمل مثل عدم توفر بعض الخدمات او نقص عدد الاطباء او مشاكل اخرى لها علاقة ببيئة العمل)
801	31	male	resident	goverment	jordanian	pediatrics	No	Children	Yes	more than 3	verbal			relatives of patient	Inpatient department - floor	Yes	tried to defend myself physically	night shift	week days, week end	No	anger / frustration	no treatment	Yes	Yes	Yes	5	leave or abcence	No difference	No	No	No	No	No	social media
802	24	male	intern	university hospital	jordanian	internal medicine	No	Adolescents and adults, Elderly	Yes	2-3	verbal				Inpatient department - floor	No	took no action	day shift	week days	No	irritability	no treatment	No	Yes	No	3	nothing	No difference	Yes	Yes	Yes	don't know	No	bad work environment (بيئة العمل مثل عدم توفر بعض الخدمات او نقص عدد الاطباء او مشاكل اخرى لها علاقة ببيئة العمل)
803	27	male	General physician	private	jordanian	General physician	Yes	Adolescents and adults	Yes	2-3	verbal	No	No	relatives of patient	Outpatient clinic	No	tried to defend myself physically	night shift	week days	No	anger / frustration	no treatment	No	Yes	Yes	3	nothing	male	No	No	No	No	No	bad work environment (بيئة العمل مثل عدم توفر بعض الخدمات او نقص عدد الاطباء او مشاكل اخرى لها علاقة ببيئة العمل)
804	28	male	resident	military	jordanian	Radiology	Yes	Adolescents and adults, Elderly	No														Yes	Yes	Yes	5	leave or abcence	No difference	Yes	Yes	No		No	bad work environment (بيئة العمل مثل عدم توفر بعض الخدمات او نقص عدد الاطباء او مشاكل اخرى لها علاقة ببيئة العمل)
805	25	female	resident	university hospital	jordanian	pediatrics	Yes	Children	No														Yes	Yes	No	3	nothing	No difference	Yes	No	No	No	Yes	decreased awareness of medical problems
806	32	male	resident	goverment	jordanian	internal medicine	Yes	Elderly	Yes	once	verbal	No		relatives of patient	Outpatient clinic	No	tried to defend myself physically	day shift	week days	No	fear /stress, anger / frustration	no treatment	No	Yes	Yes	2	nothing	No difference	Yes	No	No	No	No	bad work environment (بيئة العمل مثل عدم توفر بعض الخدمات او نقص عدد الاطباء او مشاكل اخرى لها علاقة ببيئة العمل)
807	26	male	General physician	private	jordanian	General physician	Yes	Adolescents and adults, Elderly	Yes	once	verbal	No	No	relatives of patient	Emergency department	No	took no action	night shift	week days	No	anger / frustration	no treatment	No	Yes	Yes	4	nothing	male	Yes	No	No	No	No	bad work environment (بيئة العمل مثل عدم توفر بعض الخدمات او نقص عدد الاطباء او مشاكل اخرى لها علاقة ببيئة العمل)
808	25	female	resident	private	jordanian	pediatrics	Yes	Children, Adolescents and adults	No											No			No	Yes	Yes	2	leave or abcence	No difference	Yes	Yes	Yes		No	decreased awareness of medical problems
809	27	female	resident	military	jordanian	Radiology	Yes	Children, Adolescents and adults, Elderly	Yes	once	verbal			relatives of patient	Emergency department	No	took no action	night shift	week end	No	hedache /fatigue, fear /stress, anger / frustration, depression, irritability, difficulty sleeping	no treatment	No	Yes	No	1	nothing	male	Yes	Yes	Yes	Yes	Yes	bad work environment (بيئة العمل مثل عدم توفر بعض الخدمات او نقص عدد الاطباء او مشاكل اخرى لها علاقة ببيئة العمل)
810	31	female	specialist	military	jordanian	Radiology	No	Children, Adolescents and adults, Elderly	No											No	depression	psyciatric	Yes	Yes	Yes	4	nothing	No difference	Yes	Yes	No	don't know	Yes	bad work environment (بيئة العمل مثل عدم توفر بعض الخدمات او نقص عدد الاطباء او مشاكل اخرى لها علاقة ببيئة العمل)
811	27	male	resident	university hospital	jordanian	Anesthesia and icu	No	Children, Adolescents and adults, Elderly	No														No	No	No	2	nothing	male	No	No	Yes	don't know	No	bad work environment (بيئة العمل مثل عدم توفر بعض الخدمات او نقص عدد الاطباء او مشاكل اخرى لها علاقة ببيئة العمل)
812	26	female	resident	military	jordanian	general surgery	Yes	Adolescents and adults	No														No	No	No	2	nothing	male	Yes	Yes	Yes	don't know	Yes	bad work environment (بيئة العمل مثل عدم توفر بعض الخدمات او نقص عدد الاطباء او مشاكل اخرى لها علاقة ببيئة العمل)
813	26	male	General physician	private	non jordanian	General physician	Yes	Adolescents and adults	Yes	once	verbal			relatives of patient	Emergency department	No	took no action	night shift	week days	No	fear /stress	no treatment	No	No	No	2	nothing	No difference	Yes	Yes	No	don't know	Yes	bad work environment (بيئة العمل مثل عدم توفر بعض الخدمات او نقص عدد الاطباء او مشاكل اخرى لها علاقة ببيئة العمل)
814	26	male	General physician	private	non jordanian	General physician	Yes	Adolescents and adults	Yes	once	verbal			relatives of patient	Emergency department	No	took no action	night shift	week days	No	fear /stress	no treatment	No	No	No	2	nothing	No difference	Yes	Yes	No	don't know	Yes	bad work environment (بيئة العمل مثل عدم توفر بعض الخدمات او نقص عدد الاطباء او مشاكل اخرى لها علاقة ببيئة العمل)
815	27	male	resident	private	jordanian	internal medicine	No	Adolescents and adults, Elderly	No	once	verbal			relatives of patient	Inpatient department - floor	No	took no action	night shift	week end	No	anger / frustration, irritability	no treatment	No	No	Yes	2	nothing	male	No	No	No	No	No	decreased awareness of medical problems
816	54	female	consultant	university hospital	jordanian	pediatrics	Yes	Children	No														No	Yes	Yes	3	nothing	male	Yes	No	No		No	bad work environment (بيئة العمل مثل عدم توفر بعض الخدمات او نقص عدد الاطباء او مشاكل اخرى لها علاقة ببيئة العمل)
817	26	male	resident	private	non jordanian	orthopedics	Yes	Children, Adolescents and adults, Elderly	Yes	once	verbal	No	No	relatives of patient	Emergency department	No	tried to defend myself verbally	night shift	week days	No	anger / frustration	no treatment	No	No	No	5	nothing	No difference	No	No	Yes	don't know	No	bad work environment (بيئة العمل مثل عدم توفر بعض الخدمات او نقص عدد الاطباء او مشاكل اخرى لها علاقة ببيئة العمل)
818	58	male	consultant	private	jordanian	obstetrics and gynecology	No	Adolescents and adults	No														No	Yes	Yes	5	nothing	male	No	No	No		No	the internet use for the cause of patinet's illness
819	25	male	intern	private	non jordanian	General physician	No	Adolescents and adults	No														No	No	Yes	3	nothing	No difference	Yes	Yes	No	don't know	No	decreased awareness of medical problems
820	31	female	specialist	private	jordanian	pediatrics	Yes	Children	No											No			No	Yes	Yes	1	nothing	No difference	Yes	Yes	No	don't know	No	bad work environment (بيئة العمل مثل عدم توفر بعض الخدمات او نقص عدد الاطباء او مشاكل اخرى لها علاقة ببيئة العمل)
821	50	female	consultant	private	jordanian	pediatrics	No	Children	Yes	once	verbal			relatives of patient	Outpatient clinic	No	took no action	day shift	week days	No	anger / frustration	no treatment	No	Yes	Yes	4	nothing	No difference	No	No	No		No	decreased awareness of medical problems
822	28	female	resident	military	jordanian	internal medicine	Yes	Adolescents and adults	Yes	2-3	verbal	No	No	relatives of patient	Inpatient department - floor	No	took no action	day shift	week days	No	fear /stress	no treatment	No	No	Yes	4	nothing	male	No	No	No	No	No	decreased awareness of medical problems
823	28	male	resident	private	jordanian	general surgery	Yes	Adolescents and adults	No											No		no treatment	No	No	No	1	nothing	No difference	Yes	Yes	No	No	No	socioeconomic causes (poverty for example)
824	59	male	consultant	private	jordanian	obstetrics and gynecology	No	Adolescents and adults	No											No			No	Yes	No	2	nothing	male	No	No	No	No	No	socioeconomic causes (poverty for example)
825	27	female	General physician	goverment	jordanian	General physician	No	Adolescents and adults	No														No	No	No	2	transfer to another location	No difference	No	No	No	don't know	No	bad work environment (بيئة العمل مثل عدم توفر بعض الخدمات او نقص عدد الاطباء او مشاكل اخرى لها علاقة ببيئة العمل)
826	27	male	General physician	goverment	jordanian	General physician	No	Children, Adolescents and adults, Elderly	No	once	verbal				Inpatient department - floor	No	took no action	day shift	week days	Yes	fear /stress, anger / frustration, irritability	physician (treated for an injury)	No	Yes	Yes	4	leave or abcence	male	No	No	Yes	Yes	No	bad work environment (بيئة العمل مثل عدم توفر بعض الخدمات او نقص عدد الاطباء او مشاكل اخرى لها علاقة ببيئة العمل)
827	28	male	resident	private	jordanian	pediatrics	Yes	Children	No											No			No	Yes	Yes	2	nothing	male	Yes	Yes	No	don't know	No	bad work environment (بيئة العمل مثل عدم توفر بعض الخدمات او نقص عدد الاطباء او مشاكل اخرى لها علاقة ببيئة العمل)
828	30	female	intern	military	jordanian	emergency	Yes	Children, Adolescents and adults, Elderly	Yes	2-3	verbal	No		relatives of patient	Emergency department	Yes	took no action	night shift	week end	No	hedache /fatigue, fear /stress, anger / frustration	i treated myself	No	No	Yes	3	leave or abcence	No difference	Yes	Yes	Yes	don't know	No	social media
829	23	female	intern	military	jordanian	internal medicine	No	Adolescents and adults	No														No	Yes	No	2	nothing	Female	No	Yes	No	don't know	No	decreased awareness of medical problems
830	24	female	intern	goverment	jordanian	dentist	No	Children	No														No	No	No	4	transfer to another location	Female	Yes	Yes	Yes	don't know	Yes	decreased awareness of medical problems
831	29	female	resident	private	jordanian	Radiology	Yes	Children, Adolescents and adults, Elderly	No														No	Yes	Yes	3	nothing	No difference	Yes	Yes	Yes		No	bad work environment (بيئة العمل مثل عدم توفر بعض الخدمات او نقص عدد الاطباء او مشاكل اخرى لها علاقة ببيئة العمل)
832	30	female	specialist	private	jordanian	Family medicine	No	Adolescents and adults, Elderly	No											No			Yes	Yes	Yes	3	nothing	No difference	No	No	No	No	No	bad work environment (بيئة العمل مثل عدم توفر بعض الخدمات او نقص عدد الاطباء او مشاكل اخرى لها علاقة ببيئة العمل)
833	23	female	intern	university hospital	jordanian	dentist	Yes	Children, Adolescents and adults, Elderly	No														No	Yes	Yes	1	nothing	Female	Yes	Yes	No	No	No	bad work environment (بيئة العمل مثل عدم توفر بعض الخدمات او نقص عدد الاطباء او مشاكل اخرى لها علاقة ببيئة العمل)
834	27	female	General physician	goverment	jordanian	General physician	No	Adolescents and adults, Elderly	Yes	2-3	verbal			relatives of patient	Outpatient clinic	No	took no action	day shift	week days	No	fear /stress, anger / frustration, depression, irritability	no treatment	No	Yes	Yes	3	nothing	Female	Yes	No	No	don't know	No	bad work environment (بيئة العمل مثل عدم توفر بعض الخدمات او نقص عدد الاطباء او مشاكل اخرى لها علاقة ببيئة العمل)
835	29	male	General physician	private	jordanian	General physician	Yes	Adolescents and adults	Yes	2-3	verbal	No	No	relatives of patient	Emergency department	No	took no action	day shift	week days	No	fear /stress	no treatment	No	No	No	1	nothing	male	Yes	Yes	Yes	No	Yes	bad work environment (بيئة العمل مثل عدم توفر بعض الخدمات او نقص عدد الاطباء او مشاكل اخرى لها علاقة ببيئة العمل)
836	24	female	intern	university hospital	jordanian	General physician	Yes	Adolescents and adults, Elderly	Yes	2-3	verbal			relatives of patient	Inpatient department - floor	No	took no action	night shift	week end	No	hedache /fatigue, anger / frustration, irritability	no treatment	No	No	No	2	nothing	Female	Yes	No	No	No	No	bad work environment (بيئة العمل مثل عدم توفر بعض الخدمات او نقص عدد الاطباء او مشاكل اخرى لها علاقة ببيئة العمل)
837	24	female	intern	university hospital	jordanian	General physician	Yes	Adolescents and adults	Yes	2-3	verbal			The patient	Outpatient clinic	No	took no action	day shift	week days	No	fear /stress	no treatment	No	Yes	No	4	nothing	No difference	Yes	Yes	No	No	No	bad work environment (بيئة العمل مثل عدم توفر بعض الخدمات او نقص عدد الاطباء او مشاكل اخرى لها علاقة ببيئة العمل)
838	24	female	intern	university hospital	jordanian	obstetrics and gynecology	Yes	Adolescents and adults	No														No	Yes	No	1	nothing	Female	Yes	Yes	Yes	don't know	Yes	bad work environment (بيئة العمل مثل عدم توفر بعض الخدمات او نقص عدد الاطباء او مشاكل اخرى لها علاقة ببيئة العمل)
839	24	male	intern	university hospital	jordanian	Intern	Yes	Adolescents and adults	Yes	once	emotional			relatives of patient	Inpatient department - floor	No	tried to defend myself physically	day shift	week days	No	hedache /fatigue, fear /stress, anger / frustration	no treatment	No	No	No	3	nothing	No difference	No	Yes	No	No	No	bad work environment (بيئة العمل مثل عدم توفر بعض الخدمات او نقص عدد الاطباء او مشاكل اخرى لها علاقة ببيئة العمل)
840	63	male	specialist	military	jordanian	general surgery	No	Adolescents and adults	No														No	No	No	1	nothing	No difference	Yes	No	Yes	don't know	Yes	bad work environment (بيئة العمل مثل عدم توفر بعض الخدمات او نقص عدد الاطباء او مشاكل اخرى لها علاقة ببيئة العمل)
841	25	female	intern	university hospital	jordanian	General physician	Yes	Adolescents and adults	No											No	Nothing		No	Yes	No	1	nothing	male	No	No	No	No	No	bad work environment (بيئة العمل مثل عدم توفر بعض الخدمات او نقص عدد الاطباء او مشاكل اخرى لها علاقة ببيئة العمل)
842	36	male	consultant	private	jordanian	internal medicine	No	Elderly	Yes	once	verbal			relatives of patient	Outpatient clinic	No	took no action	day shift	week days	No	irritability	no treatment	No	Yes	No	1	nothing	male	No	No	No	No	No	social media
843	25	female	intern	goverment	jordanian	General physician	No	Adolescents and adults	No														No	Yes	Yes	5	transfer to another location	Female	No	No	No		No	bad work environment (بيئة العمل مثل عدم توفر بعض الخدمات او نقص عدد الاطباء او مشاكل اخرى لها علاقة ببيئة العمل)
844	23	female	intern	goverment	jordanian	General physician	Yes	Adolescents and adults, Elderly	Yes	2-3	Both verbal and sexual		No	The patient	Emergency department	No	took no action	night shift	week end	No	anger / frustration, irritability	no treatment	No	Yes	Yes	3	nothing	Female	No	No	No	No	No	socioeconomic causes (poverty for example)
845	24	female	intern	goverment	jordanian	General physician	Yes	Adolescents and adults	No											No			No	No	Yes	3	nothing	No difference	No	No	No		No	bad work environment (بيئة العمل مثل عدم توفر بعض الخدمات او نقص عدد الاطباء او مشاكل اخرى لها علاقة ببيئة العمل)
846	27	female	resident	military	jordanian	internal medicine	Yes	Elderly	No														No	No	No	2	nothing	No difference	Yes	Yes	No	don't know	No	decreased awareness of medical problems
847	25	male	intern	university hospital	jordanian	Intern	Yes	Adolescents and adults	No											No	hedache /fatigue, anger / frustration	no treatment	No	Yes	Yes	3	nothing	No difference	No	No	No	don't know	No	socioeconomic causes (poverty for example)
848	25	female	intern	private	non jordanian	General physician	Yes	Adolescents and adults	No											No			Yes	Yes	Yes	1	nothing	No difference	No	No	No	don't know	No	bad work environment (بيئة العمل مثل عدم توفر بعض الخدمات او نقص عدد الاطباء او مشاكل اخرى لها علاقة ببيئة العمل)
849	40	male	specialist	private	jordanian	dentist	Yes	Children, Adolescents and adults, Elderly	Yes	once	verbal			The patient	Outpatient clinic	Yes	tried to defend myself physically	day shift	week days	No	anger / frustration	i treated myself	No	Yes	Yes	5	nothing	male	No	No	No	No	No	socioeconomic causes (poverty for example)
850	24	female	intern	university hospital	non jordanian	obstetrics and gynecology	Yes	Adolescents and adults	No											No			No	No	No	1	leave or abcence	Female	Yes	Yes	Yes		No	bad work environment (بيئة العمل مثل عدم توفر بعض الخدمات او نقص عدد الاطباء او مشاكل اخرى لها علاقة ببيئة العمل)
851	33	male	specialist	university hospital	jordanian	general surgery	No	Adolescents and adults, Elderly	No											No			No	No	No	4	nothing	No difference	Yes	Yes	No	No	No	bad work environment (بيئة العمل مثل عدم توفر بعض الخدمات او نقص عدد الاطباء او مشاكل اخرى لها علاقة ببيئة العمل)
852	24	female	intern	goverment	jordanian	General physician	Yes	Adolescents and adults	No														Yes	Yes	No	2	nothing	No difference	No	No	No		Yes	bad work environment (بيئة العمل مثل عدم توفر بعض الخدمات او نقص عدد الاطباء او مشاكل اخرى لها علاقة ببيئة العمل)
853	27	female	resident	university hospital	jordanian	Forensic Medicine	Yes	Adolescents and adults	No														Yes	Yes	Yes	2	nothing	male	Yes	Yes	Yes	don't know	No	decreased awareness of medical problems
854	43	female	specialist	private	jordanian	dentist	No	Adolescents and adults	No														No	No	No	1	nothing	No difference	Yes	No	Yes	don't know	No	decreased awareness of medical problems
855	23	female	intern	military	jordanian	internal medicine	Yes	Elderly	No							No							Yes	Yes	Yes	2	nothing	Female	Yes	Yes	No	don't know	No	socioeconomic causes (poverty for example)
856	24	male	intern	private	jordanian	General physician	No	Children, Adolescents and adults, Elderly	Yes	once	emotional	No	No	The patient	Outpatient clinic	Yes	took no action	day shift	week days	No	anger / frustration, irritability	no treatment	No	No	Yes	2	nothing	male	Yes	Yes	No	don't know	No	bad work environment (بيئة العمل مثل عدم توفر بعض الخدمات او نقص عدد الاطباء او مشاكل اخرى لها علاقة ببيئة العمل)
857	24	female	intern	goverment	jordanian	General physician	No	Adolescents and adults	No											No	anger / frustration		No	Yes	Yes	4	nothing	No difference	No	No	No	don't know	No	bad work environment (بيئة العمل مثل عدم توفر بعض الخدمات او نقص عدد الاطباء او مشاكل اخرى لها علاقة ببيئة العمل)
858	27	male	resident	military	jordanian	orthopedics	Yes	Adolescents and adults	Yes	more than 3	verbal			relatives of patient	Emergency department	No	inform a legal party about the insult	day shift	week days	No	anger / frustration	no treatment	No	Yes	Yes	2	nothing	No difference	Yes	Yes	No	don't know	No	social media
859	24	female	intern	goverment	jordanian	General physician	No	Adolescents and adults	No											No			No	Yes	Yes	3	nothing	male	Yes	Yes	No	don't know	No	bad work environment (بيئة العمل مثل عدم توفر بعض الخدمات او نقص عدد الاطباء او مشاكل اخرى لها علاقة ببيئة العمل)
860	24	female	intern	goverment	jordanian	General physician	Yes	Elderly	No														No	Yes	Yes	2	nothing	male	No	No	Yes	don't know	No	bad work environment (بيئة العمل مثل عدم توفر بعض الخدمات او نقص عدد الاطباء او مشاكل اخرى لها علاقة ببيئة العمل)
861	68	male	consultant	private	jordanian	internal medicine	No	Elderly	No											No	difficulty sleeping	no treatment	No	No	No	1	nothing	Female	Yes	Yes	No	No	No	social media
862	24	female	intern	goverment	jordanian	Intern	Yes	Elderly	No														Yes	Yes	Yes	4	transfer to another location	No difference	Yes	No	No	don't know	Yes	bad work environment (بيئة العمل مثل عدم توفر بعض الخدمات او نقص عدد الاطباء او مشاكل اخرى لها علاقة ببيئة العمل)
863	26	female	resident	university hospital	jordanian	Forensic medicine	No	Adolescents and adults	No														No	No	No	1	nothing	No difference	Yes	Yes	No		No	bad work environment (بيئة العمل مثل عدم توفر بعض الخدمات او نقص عدد الاطباء او مشاكل اخرى لها علاقة ببيئة العمل)
864	26	female	General physician	private	jordanian	General physician	No	Adolescents and adults	No														Yes	Yes	Yes	1	nothing	No difference	No	No	No		No	decreased awareness of medical problems
865	49	male	consultant	university hospital	jordanian	Anesthesia and icu	No	Adolescents and adults	Yes	2-3	verbal			Co-worker	operating rooms	No	tried to defend myself verbally	day shift	week days	No	anger / frustration, irritability	no treatment	No	No	No	3	nothing	No difference	Yes	No	No	don't know	No	bad work environment (بيئة العمل مثل عدم توفر بعض الخدمات او نقص عدد الاطباء او مشاكل اخرى لها علاقة ببيئة العمل)
866	27	female	General physician	private	jordanian	General physician	Yes	Adolescents and adults, Elderly	Yes	2-3	verbal			relatives of patient	Outpatient clinic	No	took no action	day shift	week days	No	anger / frustration, depression, irritability	no treatment	No	Yes	Yes	2	nothing	No difference	No	No	No	Yes	No	bad work environment (بيئة العمل مثل عدم توفر بعض الخدمات او نقص عدد الاطباء او مشاكل اخرى لها علاقة ببيئة العمل)
867	24	female	intern	goverment	jordanian	General physician	No	Adolescents and adults	No														No	Yes	Yes	3	nothing	No difference	No	No	No	don't know	No	bad work environment (بيئة العمل مثل عدم توفر بعض الخدمات او نقص عدد الاطباء او مشاكل اخرى لها علاقة ببيئة العمل)
868	41	female	consultant	university hospital	jordanian	General physician	No	Elderly	No											No			No	No	No	2	nothing	Female	Yes	Yes	Yes	don't know	No	bad work environment (بيئة العمل مثل عدم توفر بعض الخدمات او نقص عدد الاطباء او مشاكل اخرى لها علاقة ببيئة العمل)
869	26	female	intern	university hospital	jordanian	General physician	No	Children, Adolescents and adults, Elderly	No											No			No	Yes	Yes	1	nothing	male	Yes	Yes	Yes	Yes	No	decreased awareness of medical problems
870	31	male	specialist	military	jordanian	internal medicine	Yes	Adolescents and adults, Elderly	No											No			No	No	No	1	nothing	male	Yes	No	Yes	don't know	No	bad work environment (بيئة العمل مثل عدم توفر بعض الخدمات او نقص عدد الاطباء او مشاكل اخرى لها علاقة ببيئة العمل)
871	30	female	General physician	private	jordanian	dentist	No	Adolescents and adults	Yes	2-3	verbal			The patient	Clinic	No	took no action	day shift	week days	No	anger / frustration	no treatment	No	No	No	3	nothing	Female	No	No	No	No	No	decreased awareness of medical problems
872	26	male	intern	university hospital	jordanian	General physician	No	Adolescents and adults, Elderly	No														No	Yes	No	3	nothing	No difference	No	No	No	don't know	No	bad work environment (بيئة العمل مثل عدم توفر بعض الخدمات او نقص عدد الاطباء او مشاكل اخرى لها علاقة ببيئة العمل)
873	24	male	intern	military	jordanian	General physician	No	Adolescents and adults	No											No			No	Yes	No	1	nothing	male	Yes	Yes	Yes	don't know	No	bad work environment (بيئة العمل مثل عدم توفر بعض الخدمات او نقص عدد الاطباء او مشاكل اخرى لها علاقة ببيئة العمل)
874	26	female	resident	military	jordanian	Radiology	Yes	Adolescents and adults	No											No			No	No	No	1	nothing	No difference	Yes	Yes	Yes		Yes	decreased awareness of medical problems
875	25	female	intern	goverment	jordanian	General physician	Yes	Adolescents and adults	No											No			Yes	Yes	No	2	nothing	No difference	Yes	Yes	No		No	bad work environment (بيئة العمل مثل عدم توفر بعض الخدمات او نقص عدد الاطباء او مشاكل اخرى لها علاقة ببيئة العمل)
876	24	female	intern	goverment	jordanian	emergency	No	Adolescents and adults	Yes	2-3	verbal	No	No	Co-worker	Inpatient department - floor	No	took no action	day shift	week days	No	fear /stress, depression, irritability, difficulty sleeping	psyciatric	No	Yes	Yes	2	leave or abcence	male	No	No	No	No	No	decreased awareness of medical problems
877	24	male	General physician	goverment	jordanian	General physician	No	Adolescents and adults	No	once	verbal	No	No	Co-worker	Outpatient clinic	No	tried to defend myself physically	day shift	week days	No	fear /stress	no treatment	No	No	No	3	leave or abcence	Female	Yes	No	No	Yes	No	decreased awareness of medical problems
878	24	female	intern	military	jordanian	general surgery	No	Adolescents and adults	No											No			No	No	No	3	leave or abcence	male	No	No	No		No	bad work environment (بيئة العمل مثل عدم توفر بعض الخدمات او نقص عدد الاطباء او مشاكل اخرى لها علاقة ببيئة العمل)
879	31	female	specialist	private	jordanian	dentist	No	Adolescents and adults, Elderly	No											No			No	Yes	No	1	nothing	Female	No	No	No	No	No	bad work environment (بيئة العمل مثل عدم توفر بعض الخدمات او نقص عدد الاطباء او مشاكل اخرى لها علاقة ببيئة العمل)
880	23	female	intern	university hospital	jordanian	dentist	Yes	Adolescents and adults	No														Yes	Yes	No	3	leave or abcence	Female	No	No	No		Yes	bad work environment (بيئة العمل مثل عدم توفر بعض الخدمات او نقص عدد الاطباء او مشاكل اخرى لها علاقة ببيئة العمل)
881	44	female	General physician	goverment	jordanian	dentist	No	Children, Adolescents and adults, Elderly	No														No	Yes	Yes	2	nothing	No difference	Yes	No	No	don't know	No	bad work environment (بيئة العمل مثل عدم توفر بعض الخدمات او نقص عدد الاطباء او مشاكل اخرى لها علاقة ببيئة العمل)
882	34	female	General physician	private	jordanian	dentist	Yes	Children, Adolescents and adults, Elderly	No														Yes	Yes	Yes	1	transfer to another location	No difference	No	No	Yes	don't know	No	bad work environment (بيئة العمل مثل عدم توفر بعض الخدمات او نقص عدد الاطباء او مشاكل اخرى لها علاقة ببيئة العمل)
883	23	female	intern	university hospital	jordanian	Intern	Yes	Adolescents and adults, Elderly	No														No	Yes	Yes	2	nothing	No difference	Yes	Yes	Yes	don't know	Yes	decreased awareness of medical problems
884	27	female	resident	private	jordanian	obstetrics and gynecology	Yes	Adolescents and adults	Yes	2-3	emotional	No	No	Co-worker	Inpatient department - floor	No	took no action	day shift	week days	No	fear /stress, depression	no treatment	No	Yes	Yes	4	nothing	No difference	No	Yes	No	No	No	bad work environment (بيئة العمل مثل عدم توفر بعض الخدمات او نقص عدد الاطباء او مشاكل اخرى لها علاقة ببيئة العمل)
885	42	female	General physician	private	jordanian	dentist	Yes	Adolescents and adults	No											No			No	No	No	3	nothing	No difference	No	No	No	don't know	Yes	socioeconomic causes (poverty for example)
886	30	male	resident	goverment	jordanian	Family medicine	No	Adolescents and adults	Yes	once	verbal			The patient	Emergency department	No	took no action	day shift	week days	No	anger / frustration, irritability	i treated myself	No	Yes	Yes	3	nothing	male	Yes	Yes	No	don't know	No	bad work environment (بيئة العمل مثل عدم توفر بعض الخدمات او نقص عدد الاطباء او مشاكل اخرى لها علاقة ببيئة العمل)
887	23	female	intern	goverment	jordanian	General physician	No	Adolescents and adults	No														No	No	No	3	transfer to another location	No difference	No	No	No		Yes	bad work environment (بيئة العمل مثل عدم توفر بعض الخدمات او نقص عدد الاطباء او مشاكل اخرى لها علاقة ببيئة العمل)
888	38	male	resident	university hospital	jordanian	Forensic medicine	No	Children, Adolescents and adults, Elderly	Yes	2-3	emotional			relatives of patient	Outpatient clinic	No	took no action	day shift	week days		anger / frustration		No	Yes	No	1	nothing	No difference	Yes	Yes	Yes	don't know	No	social media
889	24	female	intern	military	jordanian	General physician	No	Elderly	No														No	Yes	No	3	nothing	No difference	Yes	Yes	No		Yes	decreased awareness of medical problems
890	30	female	specialist	private	jordanian	Anesthesia and icu	Yes	Adolescents and adults	No											No	anger / frustration	no treatment	No	Yes	No	1	nothing	male	No	No	No	don't know	No	decreased awareness of medical problems
891	37	male	specialist	private	jordanian	Urology	No	Adolescents and adults	No								inform a legal part about the insult						No	No	No	1	nothing	No difference	No	No	No	don't know	No	socioeconomic causes (poverty for example)
892	23	male	intern	private	jordanian	General physician	No	Adolescents and adults	No											No	irritability		Yes	Yes	No	3	nothing	male	Yes	No	No	don't know	No	bad work environment (بيئة العمل مثل عدم توفر بعض الخدمات او نقص عدد الاطباء او مشاكل اخرى لها علاقة ببيئة العمل)
893	27	female	resident	military	jordanian	internal medicine	Yes	Adolescents and adults, Elderly	Yes	2-3	verbal			relatives of patient	Emergency department	Yes	took no action	day shift	week end	No	anger / frustration		Yes	Yes	Yes	4	transfer to another location	male	No	No	No	No	No	decreased awareness of medical problems
894	24	male	intern	goverment	jordanian	General physician	Yes	Adolescents and adults	Yes	once	verbal			The patient	Emergency department	No	took no action	night shift	week days	No	fear /stress	no treatment	No	Yes	Yes	4	nothing	No difference	No	No	No	No	Yes	bad work environment (بيئة العمل مثل عدم توفر بعض الخدمات او نقص عدد الاطباء او مشاكل اخرى لها علاقة ببيئة العمل)
895	38	male	specialist	goverment	jordanian	pediatrics	Yes	Children	Yes	2-3	verbal	No	No	relatives of patient	Outpatient clinic	No	took no action	day shift	week days	No	hedache /fatigue, fear /stress, anger / frustration, depression, irritability, difficulty sleeping	i treated myself	Yes	Yes	Yes	5	leave or abcence	male	No	No	No	No	No	bad work environment (بيئة العمل مثل عدم توفر بعض الخدمات او نقص عدد الاطباء او مشاكل اخرى لها علاقة ببيئة العمل)
896	24	male	intern	university hospital	jordanian	internal medicine	Yes	Elderly	Yes	2-3	verbal	No		The patient	Inpatient department - floor	No	tried to defend myself verbally	day shift	week days	No	Nothing	no treatment	No	No	No	1	nothing	Female	No	No	No	No	Yes	bad work environment (بيئة العمل مثل عدم توفر بعض الخدمات او نقص عدد الاطباء او مشاكل اخرى لها علاقة ببيئة العمل)
897	24	female	resident	university hospital	jordanian	pediatrics	No	Children	No														No	Yes	Yes	3	nothing	No difference	Yes	Yes	No	don't know	No	bad work environment (بيئة العمل مثل عدم توفر بعض الخدمات او نقص عدد الاطباء او مشاكل اخرى لها علاقة ببيئة العمل)
898	25	female	resident	university hospital	jordanian	obstetrics and gynecology	Yes	Adolescents and adults	No											No			No	Yes	No	2	leave or abcence	Female	Yes	Yes	Yes	Yes	No	bad work environment (بيئة العمل مثل عدم توفر بعض الخدمات او نقص عدد الاطباء او مشاكل اخرى لها علاقة ببيئة العمل)
899	24	male	intern	private	non jordanian	general surgery	No	Adolescents and adults	No											No			No	No	No	1	nothing	Female	Yes	No	No	don't know	No	bad work environment (بيئة العمل مثل عدم توفر بعض الخدمات او نقص عدد الاطباء او مشاكل اخرى لها علاقة ببيئة العمل)
900	24	female	intern	military	jordanian	internal medicine	No	Adolescents and adults	No	once													No	No	No	1	nothing	Female	Yes	Yes	No	don't know	Yes	bad work environment (بيئة العمل مثل عدم توفر بعض الخدمات او نقص عدد الاطباء او مشاكل اخرى لها علاقة ببيئة العمل)
901	25	male	resident	goverment	jordanian	pediatrics	Yes	Children	No											Yes	fear /stress, depression	no treatment	No	Yes	Yes	4	leave or abcence	No difference	Yes	Yes	No	don't know	No	bad work environment (بيئة العمل مثل عدم توفر بعض الخدمات او نقص عدد الاطباء او مشاكل اخرى لها علاقة ببيئة العمل)
902	29	male	resident	goverment	jordanian	orthopedics	Yes	Adolescents and adults	No											No			No	No	No	1	nothing	male	Yes	Yes	No		No	socioeconomic causes (poverty for example)
903	24	female	intern	private	jordanian	General physician	No	Adolescents and adults	No	once	verbal	No	No	relatives of patient	Inpatient department - floor	No	took no action	day shift	week days	No	fear /stress	no treatment	No	No	Yes	2	nothing	No difference	No	No	No	don't know	No	bad work environment (بيئة العمل مثل عدم توفر بعض الخدمات او نقص عدد الاطباء او مشاكل اخرى لها علاقة ببيئة العمل)
904	26	female	General physician	military	jordanian	General physician	No	Adolescents and adults	No											No			No	Yes	Yes	2	leave or abcence	male	Yes	Yes	No	don't know	No	bad work environment (بيئة العمل مثل عدم توفر بعض الخدمات او نقص عدد الاطباء او مشاكل اخرى لها علاقة ببيئة العمل)
905	24	male	intern	goverment	jordanian	Intern	No	Adolescents and adults	No														No	No	No	1	nothing	male	No	No	No	don't know	Yes	bad work environment (بيئة العمل مثل عدم توفر بعض الخدمات او نقص عدد الاطباء او مشاكل اخرى لها علاقة ببيئة العمل)
906	27	female	General physician	private	jordanian	dentist	No	Children, Adolescents and adults	Yes	2-3	verbal			The patient	operating rooms	No	tried to defend myself physically	day shift	week days	No	hedache /fatigue, fear /stress, anger / frustration	no treatment	No	Yes	Yes	3	leave or abcence	male	No	No	No	No	No	bad work environment (بيئة العمل مثل عدم توفر بعض الخدمات او نقص عدد الاطباء او مشاكل اخرى لها علاقة ببيئة العمل)
907	31	female	resident	private	jordanian	internal medicine	Yes	Adolescents and adults, Elderly	Yes	more than 3	emotional			Co-worker	Inpatient department - floor	No	took no action	day shift	week days	No	anger / frustration	no treatment	No	Yes	Yes	4	nothing	male	Yes	No	No	No	No	socioeconomic causes (poverty for example)
908	33	male	resident	goverment	jordanian	general surgery	Yes	Adolescents and adults	Yes	more than 3	verbal	No	No	relatives of patient	Emergency department	No	took no action	night shift	week days	No	anger / frustration, depression	i treated myself	No	Yes	Yes	4	nothing	No difference	Yes	Yes	No	No	No	bad work environment (بيئة العمل مثل عدم توفر بعض الخدمات او نقص عدد الاطباء او مشاكل اخرى لها علاقة ببيئة العمل)
909	28	female	resident	military	jordanian	obstetrics and gynecology	Yes	Adolescents and adults	Yes	more than 3	verbal			relatives of patient	operating rooms	Yes	took no action	night shift	week end	No	hedache /fatigue, fear /stress, anger / frustration, depression, irritability, difficulty sleeping	psyciatric	No	Yes	Yes	5	nothing	No difference	No	Yes	No	No	No	decreased awareness of medical problems
910	24	female	intern	university hospital	jordanian	general surgery	Yes	Adolescents and adults, Elderly	No											No			Yes	Yes	Yes	4	nothing	male	Yes	Yes	No	don't know	No	bad work environment (بيئة العمل مثل عدم توفر بعض الخدمات او نقص عدد الاطباء او مشاكل اخرى لها علاقة ببيئة العمل)
911	24	male	intern	goverment	jordanian	General physician	Yes	Children, Adolescents and adults, Elderly	No											No			No	No	No	3	nothing	No difference	No	Yes	No	don't know	No	bad work environment (بيئة العمل مثل عدم توفر بعض الخدمات او نقص عدد الاطباء او مشاكل اخرى لها علاقة ببيئة العمل)
912	29	male	resident	goverment	jordanian	pediatrics	Yes	Children	Yes	more than 3	verbal	No		relatives of patient	Inpatient department - floor	No	tried to defend myself physically	night shift	week days	No	anger / frustration	no treatment	No	No	Yes	5	nothing	No difference	No	No	No	No	No	decreased awareness of medical problems
913	25	female	General physician	university hospital	jordanian	General physician	Yes	Adolescents and adults	Yes	once	verbal			relatives of patient	Emergency department	No	took no action	night shift	week days	No	depression, difficulty sleeping	no treatment	No	Yes	Yes	3	transfer to another location	No difference	Yes	Yes	No	don't know	No	socioeconomic causes (poverty for example)
914	29	female	resident	goverment	jordanian	pediatrics	Yes	Children	Yes	more than 3	verbal	No	No	relatives of patient	Emergency department	Yes	tried to defend myself physically	day shift	week end	No	anger / frustration	no treatment	No	Yes	Yes	5	transfer to another location	No difference	No	Yes	Yes	don't know	No	bad work environment (بيئة العمل مثل عدم توفر بعض الخدمات او نقص عدد الاطباء او مشاكل اخرى لها علاقة ببيئة العمل)
915	61	male	consultant	university hospital	jordanian	Anesthesia and icu	No	Adolescents and adults	Yes	once	verbal	No		relatives of patient	Intensive care units (icu/ccu/nicu/picu)	No	took no action	day shift	week days	No		no treatment	No	No	No	1	nothing	male	Yes	Yes	No	No	No	decreased awareness of medical problems
916	28	male	resident	university hospital	jordanian	Anesthesia and icu	Yes	Adolescents and adults	No											No			No	No	No	3	nothing	No difference	Yes	No	No		No	social media
917	26	female	General physician	private	jordanian	General physician	No	Adolescents and adults	No														Yes	Yes	Yes	3	transfer to another location	male	No	No	No	don't know	No	bad work environment (بيئة العمل مثل عدم توفر بعض الخدمات او نقص عدد الاطباء او مشاكل اخرى لها علاقة ببيئة العمل)
918	48	female	specialist	private	jordanian	obstetrics and gynecology	Yes	Adolescents and adults	No											No			No	Yes	Yes	4	nothing	Female	No	No	No	don't know	No	bad work environment (بيئة العمل مثل عدم توفر بعض الخدمات او نقص عدد الاطباء او مشاكل اخرى لها علاقة ببيئة العمل)
919	37	male	consultant	goverment	jordanian	pediatrics	Yes	Children	Yes	more than 3	Physical and verbal	No		relatives of patient	Inpatient department - floor	No	tried to defend myself physically	day shift	week days	No	fear /stress, anger / frustration, depression, irritability, difficulty sleeping	i treated myself	Yes	Yes	Yes	4	nothing	male	Yes	No	No	don't know	Yes	bad work environment (بيئة العمل مثل عدم توفر بعض الخدمات او نقص عدد الاطباء او مشاكل اخرى لها علاقة ببيئة العمل)
920	28	male	General physician	private	jordanian	General physician	Yes	Children, Adolescents and adults, Elderly	No											No	fear /stress, anger / frustration, depression	no treatment	No	Yes	Yes	2	nothing	male	No	Yes	No	No	No	bad work environment (بيئة العمل مثل عدم توفر بعض الخدمات او نقص عدد الاطباء او مشاكل اخرى لها علاقة ببيئة العمل)
921	34	male	General physician	goverment	jordanian	General physician	Yes	Adolescents and adults, Elderly	Yes	more than 3	emotional	No	No	The patient	Emergency department	No		day shift	week days, week end	No	hedache /fatigue, fear /stress, anger / frustration, irritability, difficulty sleeping	no treatment	No	Yes	Yes	1	nothing	No difference	No	No	Yes	No	No	bad work environment (بيئة العمل مثل عدم توفر بعض الخدمات او نقص عدد الاطباء او مشاكل اخرى لها علاقة ببيئة العمل)
922	24	male	General physician	goverment	jordanian	General physician	Yes	Adolescents and adults	No											No			No	No	Yes	3	nothing	male	No	No	No		No	bad work environment (بيئة العمل مثل عدم توفر بعض الخدمات او نقص عدد الاطباء او مشاكل اخرى لها علاقة ببيئة العمل)
923	29	female	resident	goverment	jordanian	pediatrics	Yes	Children	Yes	more than 3	verbal			relatives of patient	Emergency department	No	took no action	night shift	week days	No	anger / frustration, irritability	no treatment	No	Yes	Yes	3	nothing	No difference	No	No	No	No	No	bad work environment (بيئة العمل مثل عدم توفر بعض الخدمات او نقص عدد الاطباء او مشاكل اخرى لها علاقة ببيئة العمل)
924	29	female	resident	goverment	jordanian	pediatrics	Yes	Children	Yes	more than 3	verbal			relatives of patient	Emergency department	No	took no action	night shift	week days	No	anger / frustration, irritability	no treatment	No	Yes	Yes	3	nothing	No difference	No	No	No	No	No	bad work environment (بيئة العمل مثل عدم توفر بعض الخدمات او نقص عدد الاطباء او مشاكل اخرى لها علاقة ببيئة العمل)
925	31	male	resident	goverment	jordanian	general surgery	Yes	Children, Adolescents and adults, Elderly	Yes	2-3	verbal	No	No	relatives of patient	Inpatient department - floor	No	tried to defend myself verbally	day shift	week days	No	anger / frustration, depression, irritability	no treatment	No	Yes	Yes	3	nothing	male	No	No	No	No	No	bad work environment (بيئة العمل مثل عدم توفر بعض الخدمات او نقص عدد الاطباء او مشاكل اخرى لها علاقة ببيئة العمل)
926	29	male	resident	goverment	jordanian	orthopedics	Yes	Children, Adolescents and adults, Elderly	Yes	2-3	Verbal/emotional/physical	No		relatives of patient	Emergency department	No	tried to defend myself physically	night shift	week days, week end	No	fear /stress, anger / frustration, depression, irritability	i treated myself	No	Yes	Yes	3	nothing	male	No	Yes	No	don't know	Yes	bad work environment (بيئة العمل مثل عدم توفر بعض الخدمات او نقص عدد الاطباء او مشاكل اخرى لها علاقة ببيئة العمل)
927	27	male	General physician	goverment	jordanian	General physician	Yes	Adolescents and adults	Yes	2-3	physical	No	No	relatives of patient	Emergency department	No	tried to defend myself physically	night shift	week end	Yes	depression	i treated myself	Yes	Yes	Yes	4	transfer to another location	male	No	Yes	No	No	No	socioeconomic causes (poverty for example)
928	30	male	resident	goverment	jordanian	internal medicine	Yes	Adolescents and adults, Elderly	No														No	Yes	Yes	4	nothing	male	No	No	No	No	No	bad work environment (بيئة العمل مثل عدم توفر بعض الخدمات او نقص عدد الاطباء او مشاكل اخرى لها علاقة ببيئة العمل)
929	24	female	intern	private	non jordanian	General physician	No	Adolescents and adults	No														No	No	No	1	nothing	Female	Yes	Yes	Yes		Yes	bad work environment (بيئة العمل مثل عدم توفر بعض الخدمات او نقص عدد الاطباء او مشاكل اخرى لها علاقة ببيئة العمل)
930	26	female	resident	university hospital	jordanian	obstetrics and gynecology	Yes	Adolescents and adults	Yes	2-3	verbal			relatives of patient	opc and inpatient floors and er	No	took no action	night shift	week days, week end	No	hedache /fatigue, depression, irritability	no treatment	No	No	Yes	3	nothing	No difference	Yes	No	No	don't know	Yes	bad work environment (بيئة العمل مثل عدم توفر بعض الخدمات او نقص عدد الاطباء او مشاكل اخرى لها علاقة ببيئة العمل)
931	25	female	intern	private	jordanian	General physician	Yes	Adolescents and adults, Elderly	Yes	once	sexual		No	Co-worker	meeting room	No	tried to defend myself physically	night shift	week end	Yes	hedache /fatigue, fear /stress, anger / frustration, depression, irritability, difficulty sleeping	i treated myself	No	Yes	Yes	5	nothing	Female	Yes	Yes	No	No	No	socioeconomic causes (poverty for example)
932	30	female	resident	goverment	jordanian	obstetrics and gynecology	Yes	Adolescents and adults	Yes	once	verbal			relatives of patient	Emergency department	No	took no action	day shift	week days	No	hedache /fatigue, fear /stress	no treatment	No	No	Yes	3	nothing	male	Yes	No	No	No	No	bad work environment (بيئة العمل مثل عدم توفر بعض الخدمات او نقص عدد الاطباء او مشاكل اخرى لها علاقة ببيئة العمل)
933	25	female	resident	private	non jordanian	internal medicine	No	Elderly	No											No	fear /stress	i treated myself	Yes	Yes	Yes	2	leave or abcence	Female	No	Yes	Yes	No	No	bad work environment (بيئة العمل مثل عدم توفر بعض الخدمات او نقص عدد الاطباء او مشاكل اخرى لها علاقة ببيئة العمل)
934	28	female	resident	military	jordanian	pediatrics	Yes	Children	Yes	more than 3	verbal	No	No	relatives of patient	Outpatient clinic	No	tried to defend myself physically	day shift	week days	No	hedache /fatigue, fear /stress, anger / frustration	no treatment	No	Yes	No	4	nothing	male	Yes	Yes	No	don't know	Yes	decreased awareness of medical problems
935	27	female	resident	military	jordanian	Radiology	Yes	Adolescents and adults	No														Yes	Yes	No	2	nothing	No difference	Yes	No	Yes		Yes	bad work environment (بيئة العمل مثل عدم توفر بعض الخدمات او نقص عدد الاطباء او مشاكل اخرى لها علاقة ببيئة العمل)
936	29	female	resident	goverment	jordanian	Family medicine	No	Children, Adolescents and adults, Elderly	No														No	Yes	Yes	3	nothing	No difference	No	Yes	No	don't know	No	bad work environment (بيئة العمل مثل عدم توفر بعض الخدمات او نقص عدد الاطباء او مشاكل اخرى لها علاقة ببيئة العمل)
937	50	female	consultant	private	jordanian	pediatrics	No	Children	Yes	once	verbal			relatives of patient	Outpatient clinic	No	took no action	day shift	week days	No	anger / frustration	no treatment	No	Yes	Yes	4	nothing	No difference	No	No	No		No	decreased awareness of medical problems
938	23	female	intern	university hospital	jordanian	obstetrics and gynecology	Yes	Children, Adolescents and adults, Elderly	No											No	Nothing	no treatment	No	Yes	Yes	4	nothing	male	No	No	No	Yes	No	bad work environment (بيئة العمل مثل عدم توفر بعض الخدمات او نقص عدد الاطباء او مشاكل اخرى لها علاقة ببيئة العمل)
939	34	male	General physician	goverment	jordanian	General physician	Yes	Adolescents and adults, Elderly	Yes	more than 3	emotional	No	No	The patient	Emergency department	No		day shift	week days, week end	No	hedache /fatigue, fear /stress, anger / frustration, irritability, difficulty sleeping	no treatment	No	Yes	Yes	1	nothing	No difference	No	No	Yes	No	No	bad work environment (بيئة العمل مثل عدم توفر بعض الخدمات او نقص عدد الاطباء او مشاكل اخرى لها علاقة ببيئة العمل)
940	36	male	resident	goverment	jordanian	general surgery	Yes	Adolescents and adults	No											No			Yes	Yes	Yes	4	leave or abcence	male	No	No	No	No	No	bad work environment (بيئة العمل مثل عدم توفر بعض الخدمات او نقص عدد الاطباء او مشاكل اخرى لها علاقة ببيئة العمل)
941	38	male	resident	goverment	jordanian	pediatrics	Yes	Children	Yes	more than 3	verbal	No		relatives of patient	Emergency department	No	took no action	night shift	week end	No	fear /stress, depression, irritability, difficulty sleeping	no treatment	No	Yes	Yes	5	nothing	male	No	No	No	No	No	bad work environment (بيئة العمل مثل عدم توفر بعض الخدمات او نقص عدد الاطباء او مشاكل اخرى لها علاقة ببيئة العمل)
942	24	female	intern	university hospital	jordanian	internal medicine	Yes	Adolescents and adults	Yes	once	emotional			Co-worker	Inpatient department - floor	No	took no action	day shift	week days	No	anger / frustration	no treatment	No	Yes	No	2	nothing	Female	No	No	No	No	No	decreased awareness of medical problems
943	29	female	resident	goverment	jordanian	Radiology	Yes	Children, Adolescents and adults, Elderly	Yes	2-3	emotional			relatives of patient	Outpatient clinic	No	took no action	day shift	week days	No	anger / frustration	no treatment	No	Yes	Yes	2	nothing	Female	No	No	No	No	No	decreased awareness of medical problems
944	32	female	specialist	goverment	jordanian	pediatrics	Yes	Children	Yes	more than 3	verbal			relatives of patient	Inpatient department - floor	Yes	took no action	night shift	week days	No	anger / frustration	no treatment	No	No	Yes	4	nothing	male	Yes	No	No	No	No	bad work environment (بيئة العمل مثل عدم توفر بعض الخدمات او نقص عدد الاطباء او مشاكل اخرى لها علاقة ببيئة العمل)
945	24	female	intern	goverment	jordanian	General physician	No	Children, Adolescents and adults, Elderly	No											No			Yes	Yes	Yes	5	nothing	male	No	Yes	No	Yes	Yes	bad work environment (بيئة العمل مثل عدم توفر بعض الخدمات او نقص عدد الاطباء او مشاكل اخرى لها علاقة ببيئة العمل)
946	27	female	resident	goverment	jordanian	Radiology	Yes	Children, Adolescents and adults, Elderly	Yes	more than 3	verbal			relatives of patient	Outpatient clinic	No	took no action	day shift	week days	No	anger / frustration, depression	i treated myself	No	Yes	Yes	3	nothing	No difference	Yes	No	No	No	No	bad work environment (بيئة العمل مثل عدم توفر بعض الخدمات او نقص عدد الاطباء او مشاكل اخرى لها علاقة ببيئة العمل)
947	26	male	resident	goverment	jordanian	Radiology	No	Elderly	Yes	once	verbal	No	No	The patient	Inpatient department - floor	No	took no action	day shift	week days	No	irritability	no treatment	No	No	No	2	nothing	Female	Yes	No	No	No	No	bad work environment (بيئة العمل مثل عدم توفر بعض الخدمات او نقص عدد الاطباء او مشاكل اخرى لها علاقة ببيئة العمل)
948	30	female	resident	goverment	jordanian	Radiology	Yes	Children, Adolescents and adults, Elderly	Yes	2-3	verbal			relatives of patient	Inpatient department - floor	Yes	took no action	night shift	week days	No	fear /stress, anger / frustration, irritability		Yes	Yes	Yes	3	nothing	No difference	Yes	Yes	Yes	Yes	No	socioeconomic causes (poverty for example)
949	33	male	specialist	private	jordanian	dentist	Yes	Adolescents and adults	No											No			No	No	No	2	nothing	No difference	Yes	Yes	No	don't know	No	bad work environment (بيئة العمل مثل عدم توفر بعض الخدمات او نقص عدد الاطباء او مشاكل اخرى لها علاقة ببيئة العمل)
950	25	female	intern	university hospital	jordanian	General physician	Yes	Adolescents and adults	No														No	No	No	1	nothing	No difference	Yes	Yes	No	don't know	No	decreased awareness of medical problems
951	31	female	specialist	goverment	jordanian	Radiology	Yes	Children, Adolescents and adults, Elderly	Yes	once	verbal	No	No	The patient	Outpatient clinic	No	took no action	day shift	week days	Yes	hedache /fatigue, irritability	i treated myself	No	Yes	Yes	3	nothing	No difference	No	No	No	No	Yes	bad work environment (بيئة العمل مثل عدم توفر بعض الخدمات او نقص عدد الاطباء او مشاكل اخرى لها علاقة ببيئة العمل)
952	32	female	specialist	goverment	jordanian	pediatrics	Yes	Children	Yes	more than 3	verbal			relatives of patient	Inpatient department - floor	Yes	took no action	night shift	week days	No	anger / frustration	no treatment	No	No	Yes	4	nothing	male	Yes	No	No	No	No	bad work environment (بيئة العمل مثل عدم توفر بعض الخدمات او نقص عدد الاطباء او مشاكل اخرى لها علاقة ببيئة العمل)
953	34	female	resident	goverment	jordanian	pediatrics	Yes	Children	No											No	fear /stress	no treatment	Yes	Yes	Yes	3	transfer to another location	No difference	Yes	No	No	don't know	No	bad work environment (بيئة العمل مثل عدم توفر بعض الخدمات او نقص عدد الاطباء او مشاكل اخرى لها علاقة ببيئة العمل)
954	26	male	resident	university hospital	jordanian	Psychiatry	No	Adolescents and adults	Yes	more than 3	physical	No		The patient	Inpatient department - floor	No	took no action	day shift	week days	No	Nothing	no treatment	No	No	No	1	nothing	No difference	Yes	Yes	No	don't know	Yes	bad work environment (بيئة العمل مثل عدم توفر بعض الخدمات او نقص عدد الاطباء او مشاكل اخرى لها علاقة ببيئة العمل)
955	45	male	consultant	private	jordanian	orthopedics	No	Children, Adolescents and adults, Elderly	No											No			No	No	No	3	nothing	male	No	No	No	No	No	the internet use for the cause of patinet's illness
956	39	male	consultant	university hospital	jordanian	orthopedics	No	Adolescents and adults	No														No	No	No	2	nothing	No difference	Yes	No	No	don't know	No	socioeconomic causes (poverty for example)
957	40	male	consultant	university hospital	jordanian	orthopedics	No	Adolescents and adults	No											No	fear /stress, anger / frustration, depression, irritability	no treatment	No	No	Yes	2	nothing	male	Yes	No	No	No	No	bad work environment (بيئة العمل مثل عدم توفر بعض الخدمات او نقص عدد الاطباء او مشاكل اخرى لها علاقة ببيئة العمل)
958	24	male	intern	private	jordanian	General physician	No	Adolescents and adults	No											No			Yes	Yes	Yes	2	leave or abcence	male	No	No	No	don't know	No	bad work environment (بيئة العمل مثل عدم توفر بعض الخدمات او نقص عدد الاطباء او مشاكل اخرى لها علاقة ببيئة العمل)
959	24	male	intern	military	jordanian	internal medicine	No	Adolescents and adults	No											No			No	No	No	3	nothing	No difference	Yes	Yes	Yes	don't know	Yes	socioeconomic causes (poverty for example)
960	25	male	resident	university hospital	jordanian	internal medicine	Yes	Adolescents and adults	Yes	2-3	verbal			The patient	Inpatient department - floor	No	tried to defend myself verbally	night shift	week days	No	anger / frustration, depression	no treatment	No	No	Yes	3	nothing	No difference	Yes	Yes	No	No	No	bad work environment (بيئة العمل مثل عدم توفر بعض الخدمات او نقص عدد الاطباء او مشاكل اخرى لها علاقة ببيئة العمل)
961	31	male	intern	military	jordanian	Anesthesia and icu	Yes	Adolescents and adults, Elderly	Yes	2-3	verbal			relatives of patient	Facebook message	No	took no action				fear /stress, anger / frustration, irritability	no treatment	No	Yes	Yes	3	nothing	male	Yes	No	No	No	No	decreased awareness of medical problems
962	25	male	intern	private	non jordanian	General physician	No	Elderly	No											No			No	Yes	No	1	nothing	Female	Yes	Yes	Yes		No	social media
963	26	male	General physician	goverment	non jordanian	emergency	Yes	Elderly	No	more than 3	verbal	No	No	relatives of patient	Emergency department	No	took no action	night shift	week end	No	fear /stress	no treatment	Yes	Yes	Yes	2	nothing	male	No	Yes	No	don't know	Yes	socioeconomic causes (poverty for example)
964	38	male	specialist	private	jordanian	dentist	No	Elderly	Yes	once	verbal	No	No	The patient	Outpatient clinic	No	inform a legal party about the insult	day shift	week end	No	hedache /fatigue, fear /stress, depression, difficulty sleeping	no treatment	No	Yes	Yes	4	nothing	No difference	No	No	No	don't know	No	decreased awareness of medical problems
965	25	female	General physician	private	non jordanian	General physician	Yes	Adolescents and adults	Yes	2-3	verbal			relatives of patient	Emergency department	Yes	took no action	day shift	week days	No	anger / frustration	no treatment	No	No	Yes	4	nothing	No difference	Yes	Yes	Yes	Yes	No	bad work environment (بيئة العمل مثل عدم توفر بعض الخدمات او نقص عدد الاطباء او مشاكل اخرى لها علاقة ببيئة العمل)
966	35	male	resident	goverment	jordanian	pediatrics	No	Children, Adolescents and adults	No	once													No	No	No	1	nothing	No difference	No	No	No		No	social media
967	26	male	resident	university hospital	jordanian	general surgery	No	Elderly	No								took no action			No			No	No	Yes	5	nothing	No difference	Yes	No	No	don't know	No	bad work environment (بيئة العمل مثل عدم توفر بعض الخدمات او نقص عدد الاطباء او مشاكل اخرى لها علاقة ببيئة العمل)
968	26	male	resident	university hospital	jordanian	orthopedics	Yes	Adolescents and adults, Elderly	Yes	2-3	verbal			relatives of patient	Emergency department	No	took no action	night shift	week days	No	anger / frustration, irritability, difficulty sleeping	no treatment	No	Yes	Yes	3	nothing	male	Yes	No	No	No	Yes	bad work environment (بيئة العمل مثل عدم توفر بعض الخدمات او نقص عدد الاطباء او مشاكل اخرى لها علاقة ببيئة العمل)
969	27	female	resident	university hospital	jordanian	pediatrics	Yes	Children	Yes	more than 3	verbal			relatives of patient	Emergency department	Yes	took no action	night shift	week days	No	fear /stress	no treatment	Yes	Yes	Yes	5	nothing	Female	No	No	No	No	No	socioeconomic causes (poverty for example)
